# Supplementary material for: A Brain Signaling Framework for Stress-Induced Depression and Ketamine Treatment Elucidated by Phosphoproteomics
Source: Front Cell Neurosci. 2020 Apr 7;14:48. doi: 10.3389/fncel.2020.00048 (PMC7156020; doi:10.3389/fncel.2020.00048)
Supplement: Supplementary file 1 [file Data_Sheet_1.xls]

## Sheet: Sheet1
mPFC (CUMS-induced sites)
Proteins	Positions within proteins	Protein names	Gene names	Localization prob	Amino acid	Sequence window	ratio (CUMS-induced)	P (CUMS-induced)
Q8BTI8	2381	Serine/arginine repetitive matrix protein 2	Srrm2	0.999992	S	APSQSRMTSERERAPSPASRMVQASSQSLLP	13.0947	0.0367696
P63318	322	Protein kinase C gamma type	Prkcg	0.967266	S	YPLELYERVRMGPSSSPIPSPSPSPTDSKRC	8.50308	0.0214637
E9Q0A7;Q4KMM3	194;201	Oxidation resistance protein 1	Oxr1	0.999329	S	PPASTVSGIRPARVVSSTSEEEEAFTEKFLK	5.45595	3.26727e-05
A0A0R4J087;Q8BJI1;A0A0R4J252	683;686;645	Sodium-dependent neutral amino acid transporter SLC6A17	Slc6a17	0.999994	S	DETRFILSKVPSEAPSPMPTHRSYLGPGSTS	4.28861	0.0101166
B7ZC24	378		Ncoa5	0.779315	S	IINYLRERKERLLRSSADSLPGELRGRAEAR	3.39748	0.00188976
A0A087WS83;Q61290;E9QK20	873;873;565	Voltage-dependent R-type calcium channel subunit alpha-1E	Cacna1e	0.999827	S	KGDIGGLTSALDNQRSPLSLGKREPPWLPRS	2.95797	0.0151585
Q6PCN3	441	Tau-tubulin kinase 1	Ttbk1	0.996971	S	RGVGVPSSPVRAPPDSPTTPVRSLCYRRVNS	2.71395	0.000588423
E9PUL5	98	Proline-rich transmembrane protein 2	Prrt2	0.999965	S	QATDLSLNPEEGSKASPSPSPSEARQEPASK	2.58397	0.025234
H3BIW0;G3X8T2;Q0P678;H3BJJ9	865;887;863;221	Zinc finger CCCH domain-containing protein 18	Zc3h18	1	S	PDRGSRDRKSGGRMGSPKPERQRGQNAKAPA	2.54293	0.0304233
Q8C996	56	Transmembrane protein 163	Tmem163	0.999984	S	SSVQSDEERQPRISESGQFSDGLEDRGLLES	2.45519	0.0447487
B8QI34;Q8BSS9	236;236	Liprin-alpha-2	Ppfia2	0.854234	S	EQNVHIQRKMVSSEGSTESEHLEGMEAGQKV	2.22224	0.0353339
P35564	563	Calnexin	Canx	0.999481	S	EEKQKSDAEEDGVTGSQDEEDSKPKAEEDEI	2.16385	0.0448132
H3BIW6;F7C3A0;H3BK11;A2AP18	575;676;461;676	Phosphoinositide phospholipase C;1-phosphatidylinositol 4,5-bisphosphate phosphodiesterase eta-2	Plch2	1	S	FSKRKKKGSKIKKVASVEEGDETLDSPGSQS	2.15686	0.0283483
E9PUK6;A2A8V9;Q52KI8;E9QKA4;A2A8V8	463;458;463;463;463	Serine/arginine repetitive matrix protein 1	Srrm1	1	S	SPSPAPKPRKVELSESEEDKGSKMAAADSVQ	2.15123	0.0329689
Q9CT10	146	Ran-binding protein 3	Ranbp3	0.999233	S	TGPATSVSPENLTQRSPSESAEETHTLEEKV	2.09641	0.0188598
E9PUK6;A2A8V9;Q52KI8;E9QKA4;A2A8V8;F6UK16	731;726;731;731;717;177	Serine/arginine repetitive matrix protein 1	Srrm1	1	S	PPVRRGASASPQGRQSPSPSTRPIRRVSRTP	2.09062	0.0064116
F6R6F1;E9Q632;O54916;D3Z2E3;D6RIN6	157;170;170;170;170	RalBP1-associated Eps domain-containing protein 1	Reps1	0.98993	S	AEQQEPVSPVVSPQQSPPTSPHTWRKHSRHP	1.98736	0.0244319
Q9ET80	465	Junctophilin-1	Jph1	0.999429	S	KESPHFYRKGTTPPRSPESSPKQSHSPQPSS	1.97056	0.0183987
Q5NCM6;Q8CHU3	192;192	Epsin-2	Epn2	1	S	LSTSYSEQEYGKAGGSPASYHGSTSPRVSSE	1.93624	0.00894415
Q8R1Q8	510	Cytoplasmic dynein 1 light intermediate chain 1	Dync1li1	0.983443	S	VHAELDRITRKPASVSPTTPTSPTEGEAS__	1.92853	0.00785039
Q61762	29	Potassium voltage-gated channel subfamily A member 5	Kcna5	0.999987	S	MTLRGGGEAGASCVQSPRGECGCPPTAGLNN	1.81669	0.000772666
E9QKK4;Q8K3I9	137;136	Glucocorticoid-induced transcript 1 protein	Glcci1	1	S	RSPESRRRSSSPERRSPGSPVCRVDRPKSQH	1.73393	0.0291156
Q3UYN2;Q9Z140	555;556	Copine-6	Cpne6	0.999999	S	PGAPRPSTPAMTPSPSP______________	1.70787	0.0399878
H7BX95	249		Srsf1	0.98503	S	SPRYSPRHSRSRSHISEEMD___________	1.69256	0.0349526
E9PYI7;F6VG99;E9PYF4;F6TFN2	1376;1514;1609;1099		Lmo7	0.99994	S	GSVKTSPGSPSPRSHSPSMSQSGSQLRNSVS	1.6627	0.0109348
A4GZ26;E9QAD8;Q5DU25;D3Z5I6	82;82;82;82	IQ motif and SEC7 domain-containing protein 2	Iqsec2	1	S	LHRGELHRDPLGARDSPGRESQYQNLRETQF	1.66141	0.0146621
Q91V14;A0A076FR46	1047;1047	Solute carrier family 12 member 5	Slc12a5	0.919978	S	KDKSVAEKNKGPSPVSSEGIKDFFSMKPEWE	1.65796	0.0416849
Q64511	1539	DNA topoisomerase 2-beta	Top2b	1	S	PKGKGRGAKKRKASGSENEGDYNPGRKPSKT	1.63005	0.0380198
P19246	783	Neurofilament heavy polypeptide	Nefh	1	S	KSPEKAKTPVKEGAKSPAEAKSPEKAKSPVK	1.62866	0.0291875
P19246	789	Neurofilament heavy polypeptide	Nefh	1	S	KTPVKEGAKSPAEAKSPEKAKSPVKEDIKPP	1.62866	0.0291875
Q3URE6;Q01338	346;331	Alpha-2A adrenergic receptor	Adra2a	1	S	RAKGKTRASQVKPGDSLPRRGPGAAGPGASG	1.62115	0.0190857
E9Q9C3;Q9QZQ1;E9PYX7;E9Q852	1189;1182;1182;1167	Afadin	Mllt4	1	S	RADHRSSPNVANQPPSPGGKGPYTSGTAAKI	1.6211	0.0191644
E9Q2N1;Q921C3	1857;1857	Bromodomain and WD repeat-containing protein 1	Brwd1	0.996966	S	APQCLSHRGSETDVDSDGGAVREKSYSNENG	1.60466	0.0148811
A2ALK8	372	Tyrosine-protein phosphatase non-receptor type 3	Ptpn3	1	S	SLSVERLETKSLPSRSPPITPNWRSPRLRHE	1.60246	0.0273089
Q6PDJ6	427	F-box only protein 42	Fbxo42	1	S	RPRAQRQTPSGSREGSLSPARGDGSPILNGG	1.60211	0.00951357
Q8C547	1737	HEAT repeat-containing protein 5B	Heatr5b	0.997991	S	ILVRHMPHLSTKMLDSPSHTAMKTQLSEESA	1.60192	0.0325656
D6RI30;Q6P5E8	22;22	Diacylglycerol kinase theta	Dgkq	1	S	PGARTWPGSGSPRLGSPAGSPVLGISGRTRP	1.59378	0.0358917
Q5NCM6;Q8CHU3	195;195	Epsin-2	Epn2	0.999998	S	SYSEQEYGKAGGSPASYHGSTSPRVSSELEQ	1.58913	0.0273922
A0A087WRQ4;P63166	2;2	Small ubiquitin-related modifier 1	Sumo1	1	S	______________MSDQEAKPSTEDLGDKK	1.57055	0.00729771
P54830	166	Tyrosine-protein phosphatase non-receptor type 5	Ptpn5	0.998632	S	PLPPEDRRQSVSRQPSFTYSEWMEEKVEDDF	1.56828	0.0282095
Q8C0T5	1412	Signal-induced proliferation-associated 1-like protein 1	Sipa1l1	0.999983	S	DAASHTSTMSSRHSASPVVFSSARSSPKEEL	1.56068	0.040585
Q69ZL1	494	FYVE, RhoGEF and PH domain-containing protein 6	Fgd6	1	S	QRHSLPAAGVLKKAASEELVEKSSSGKETNV	1.55985	0.0274629
Q00PI9	159	Heterogeneous nuclear ribonucleoprotein U-like protein 2	Hnrnpul2	1	S	EHDNGKGEEDGPEERSGDETPGSEAPGDKAV	1.55076	0.0436456
Q8BTI8	875	Serine/arginine repetitive matrix protein 2	Srrm2	0.986097	S	TPSRQSCSGSSPRVKSSTPPRQSPSRSSSPQ	1.54236	0.0311517
Q8BTI8	876	Serine/arginine repetitive matrix protein 2	Srrm2	0.572008	S	PSRQSCSGSSPRVKSSTPPRQSPSRSSSPQP	1.54236	0.0311517
E9PYI7;F6VG99;E9PYF4;F6TFN2	1070;1208;1303;793		Lmo7	0.999987	S	PVAATWEATWSEGSKSLDSEGTRAGEEDRGQ	1.53787	0.0452734
D3Z0D7;Q8R1C6	83;120	Methyltransferase-like protein 22	Mettl22	1	S	DEDGDLDVVRRPRAASDPNPAEPARDKVHPT	1.53555	0.0110672
Q64511	1537	DNA topoisomerase 2-beta	Top2b	1	S	TTPKGKGRGAKKRKASGSENEGDYNPGRKPS	1.53367	0.0342268
A2ALU3;Q8K382	152;546	DENN domain-containing protein 1A	Dennd1a	0.999942	S	RTLKESDSAEGDETESPEQLVREPWGPTPAP	1.52995	0.00348715
Q8VHI6	235	Wiskott-Aldrich syndrome protein family member 3	Wasf3	0.999379	S	LSQSVHHGASSEGSLSPDTRSHTSDVTDYSY	1.52477	0.0400756
Q80Z37	99	E3 ubiquitin-protein ligase Topors	Topors	0.943379	S	KAGTSKLQQTVPADASPDSKCPICLDRFDNV	1.52259	0.0384561
A2ARP8;Q9QYR6	2464;2226	Microtubule-associated protein 1A;MAP1A heavy chain;MAP1 light chain LC2	Map1a	0.999984	S	SSPGAPLLSNLPRPASPALSEGSSSEATTPV	1.5222	0.00345749
Q6PCN3	443	Tau-tubulin kinase 1	Ttbk1	0.828181	T	VGVPSSPVRAPPDSPTTPVRSLCYRRVNSPE	1.52093	0.00867322
P60191	254	Regulating synaptic membrane exocytosis protein 4	Rims4	1	S	SSMVDPATGPLLRQASQLSLESTVGPCGERS	1.52068	0.019437
Q9QYX7	1553	Protein piccolo	Pclo	0.998213	S	SPAGKHRRLTRKSSTSFDDDAGRRHSWHDED	1.51681	0.0415511
A0A0G2JG35;A0A0G2JFT4;E9PZ43;A0A0G2JDN7;A0A140T8T5;P27546;A0A0G2JFH2	18;18;645;645;87;798;1259	Microtubule-associated protein;Microtubule-associated protein 4	Map4	0.999861	S	ATSPSTLVSTGPSSRSPATTLPKRPTSIKTE	1.51374	0.0221853
D3Z3B8	40		Dlg1	1	S	HGSVGPKQKHWAKKGSSDELQAEPEPSRWQQ	1.50863	0.0133482
B1AQX6;B1AQX7;Q9QWI6;B1AQX9	1078;1078;1110;1077	SRC kinase signaling inhibitor 1	Srcin1	1	S	VVTSKKDSVFIKKAESEELEVQKPQVKLRRA	1.50828	0.00166348
Q9QUN9	295	Dickkopf-related protein 3	Dkk3	0.999951	S	LVYMCKPAFVGSHDHSEESQLPREAPDEYED	1.48846	0.0368807
A0A0G2JE59;A0A0G2JFP8;A0A0G2JGA1	11;11;11			1	S	_____MDAAPIKEEGSLKSEAMEDAKVKEEP	1.48318	0.0215648
A2A690;F6VP19	1538;681	Protein TANC2	Tanc2	0.999996	S	PPVGGQSKEYPSPPPSPLRRGPQYRASPPAE	1.47257	0.0113417
Q6WQJ1	1025	Sn1-specific diacylglycerol lipase alpha	Dagla	0.99646	T	LSSQECLATDKIRTSTPTGHGASPTKQDDLV	1.46721	0.0488391
Q8BTI8	1924	Serine/arginine repetitive matrix protein 2	Srrm2	0.999921	S	RSRSRTPPVTRRRSRSRTSPVTRRRSRSRTS	1.46464	0.0273243
E9Q9C3;Q9QZQ1;E9PYX7;E9Q852	1180;1173;1173;1158	Afadin	Mllt4	1	S	PGDDRLMKNRADHRSSPNVANQPPSPGGKGP	1.46137	0.0204117
F8WGR0;F8WHZ9;E9Q1K3;F6V4G5;Q9QYC0	355;355;355;6;355	Alpha-adducin	Add1	1	S	NLVLLDPGKYKAKSRSPGTPAGEGSGSPPKW	1.45349	0.045647
P21619;A0A0R4J0Q5	427;446	Lamin-B2	Lmnb2	0.999853	S	GRGKRRRLETEDTSGSPSRASRVSSGSRLAQ	1.44899	0.0305962
B1AXV1;A2ALK6	114;735		Epb4.1l4b	1	S	QKVSSPQKSEVKSPLSPGAKSPSDHGGSLTL	1.43843	0.00382448
P14873	1422	Microtubule-associated protein 1B;MAP1B heavy chain;MAP1 light chain LC1	Map1b	1	S	DFLSADSKVLGRRSESPFEGKNGKQGFPDRE	1.43493	0.00275979
P35802	270	Neuronal membrane glycoprotein M6-a	Gpm6a	0.940504	S	KSKEEQELHDIHSTRSKERLNAYT_______	1.42834	0.0389293
Q80U23;Z4YN82	20;20	Syntaphilin	Snph	0.999621	S	LQGSRRASAGSRRRTSPPVSVRDAYGTSSLS	1.41503	0.0370791
Q99MR1;A0A0G2JGR7	157;157	PERQ amino acid-rich with GYF domain-containing protein 1	Gigyf1	0.998628	S	DGAFGRNPREIQRSQSWDDRGERRFEKPARR	1.41489	0.0411284
Q0KL01	216	UBX domain-containing protein 2B	Ubxn2b	1	S	QDQEYIKPRLRFKAFSGEGQKLGSLTPEIVS	1.40394	0.0204265
S4R2U9;S4R189;Q3UPH7	959;968;959	Rho guanine nucleotide exchange factor 40	Arhgef40	1	S	QELERRIQQQLGEEASPRSHRRRRADSASSA	1.40022	0.0232273
O88737;V9GX98	2805;93	Protein bassoon	Bsn	0.999887	S	QLVSRQPPKSPQVLYSPVSPLSPHRLLDTSF	1.3919	0.0105277
F8SLQ1;F8SLQ3;F8SLP9;D3YYH0;Q8C437	461;426;378;402;378	PEX5-related protein	Pex5l	1	S	KQNPKYKYLVKNKKGSPGLTRRMSKSPVDSS	1.3876	0.0231066
A0A0J9YUK0;O08759;A0A140LHS2;A0A0J9YUF2;A0A140LI50	8;8;8;8;8	Ubiquitin-protein ligase E3A	Ube3a	0.999999	S	________MATACKRSPGESQSEDIEASRMK	1.38065	0.00947234
Q6W8Q3	8	Purkinje cell protein 4-like protein 1	Pcp4l1	1	T	________MSELNTKTPPAANQASDPEEKGK	1.38022	0.00914249
Q04735	110	Cyclin-dependent kinase 16	Cdk16	0.996619	S	SPVRVRMRNHPPRKISTEDINKRLSLPADIR	1.37797	0.0227264
Q68FH0;A2AS45;A2AS44	326;326;326	Plakophilin-4	Pkp4	0.999995	S	VGSPLTLTDAQTRVASPSQGQVGSSSPKRSG	1.37726	0.0359212
P35802	267	Neuronal membrane glycoprotein M6-a	Gpm6a	0.998914	S	EDIKSKEEQELHDIHSTRSKERLNAYT____	1.37563	0.04626
E9PUA3;Q8R0S2	401;415	IQ motif and SEC7 domain-containing protein 1	Iqsec1	1	S	KRQSAYERSLGGQQGSPKHGPHGGPPKGLPR	1.35484	0.0130254
Q80XQ2	578	TBC1 domain family member 5	Tbc1d5	0.998006	S	SPSIESLPGGREFTGSPPPSATKKDSFFSNI	1.34745	0.0274865
A0A0R4J012;Q9D650	67;67	Protein FAM84A	Fam84a	0.992244	S	KFGVKGPPGCSPCPESPSRHHHHLLHQLVLN	1.3472	0.0266152
F7CPX0;Q8VD37	73;180	SH3-containing GRB2-like protein 3-interacting protein 1	Sgip1	0.999899	T	KRNLSSEEVARPRRSTPTPELTSKKPLDDTL	1.34666	0.0433585
O08553	518	Dihydropyrimidinase-related protein 2	Dpysl2	0.998724	S	VCEVSVTPKTVTPASSAKTSPAKQQAPPVRN	1.34395	0.0148332
Q61548;E9Q9A3;E9QQ05;E9QLK9;Q3TWS4	306;304;306;306;304	Clathrin coat assembly protein AP180	Snap91	0.617813	S	GNNEGSGAPSPLSKSSPATTVTSPNSTPAKT	1.33954	0.0173488
Q640R3	321	Hepatocyte cell adhesion molecule	Hepacam	0.996254	S	RKNPMALYILKDKDSSEPDENPATEPRSTTE	1.33932	0.00506292
Q8BTI8	2535	Serine/arginine repetitive matrix protein 2	Srrm2	0.997393	S	SSLPAQPEVALKRVPSPTPVPKEAIREGRPQ	1.3366	0.0413977
E9PUK6;A2A8V9;Q52KI8;E9QKA4;A2A8V8	429;424;429;429;429	Serine/arginine repetitive matrix protein 1	Srrm1	1	S	TPQQSNRTRKSRVSVSPGRTSGKVTKHKGTE	1.33553	0.00417036
Q3UHD9	1171	Arf-GAP with GTPase, ANK repeat and PH domain-containing protein 2	Agap2	1	S	ATTPSITATPSPRRRSSAASLGRVDTTIALV	1.32717	0.0176878
Q8C8R3	1816	Ankyrin-2	Ank2	1	S	ERHTPVSPSSKNEKLSPVSPSAKTERHSPVF	1.31959	0.019899
Q9QYE5	1125	Protein jagged-2	Jag2	1	S	KRRKERERSRLPRDESANNQWAPLNPIRNPI	1.31255	0.00720911
E9QLL2;Q8BZ98;F2Z460;E0CXZ8	767;767;234;234	Dynamin-3	Dnm3	0.999392	S	VDDSWLQHSRRSPPPSPTTQRRLTISAPLPR	1.30782	0.0118005
A2AJA9	397	Uncharacterized protein C9orf172 homolog	Gm996	0.5	S	YRERDVLARTYPHPRSSPPWADWGPRPYRTL	1.30722	0.0162459
A2AJA9	398	Uncharacterized protein C9orf172 homolog	Gm996	0.5	S	RERDVLARTYPHPRSSPPWADWGPRPYRTLQ	1.30722	0.0162459
E9PUK6;A2A8V9;Q52KI8;E9QKA4;A2A8V8	427;422;427;427;427	Serine/arginine repetitive matrix protein 1	Srrm1	1	S	SPTPQQSNRTRKSRVSVSPGRTSGKVTKHKG	1.3057	0.00960811
D3Z0M6;O88485;Q3TYJ3	635;618;607	Cytoplasmic dynein 1 intermediate chain 1	Dync1i1	1	S	RFARTLVEIRANRADSEEEGAVELAA_____	1.2975	0.0371622
Q3UHF7	2413	Transcription factor HIVEP2	Hivep2	1	S	SVDEKRVDFQSSKELSLSTEEGNEPSPEKNQ	1.29448	0.0167856
A0A087WS83;Q61290;E9QK20	2073;2073;1765	Voltage-dependent R-type calcium channel subunit alpha-1E	Cacna1e	1	S	SRCNSEERGTQADWESPERRQSRSPSEGRSQ	1.28528	0.03316
B2RY56	672	RNA-binding protein 25	Rbm25	1	S	HRPKIGLSLKLGASNSPGQPNSVKRKKLPVD	1.28137	0.0155792
A0A0R4J1E3;F7CPL2;Q9QXS6	142;79;142	Drebrin	Dbn1	1	S	GAIGQRLSNGLARLSSPVLHRLRLREDENAE	1.2811	0.0416832
F7CPX0;Q8VD37	75;182	SH3-containing GRB2-like protein 3-interacting protein 1	Sgip1	0.999999	T	NLSSEEVARPRRSTPTPELTSKKPLDDTLAL	1.27626	0.0135216
Q7TSK3	798	Protocadherin-8	Pcdh8	0.999999	S	GALREERPGAAGGGASAPGSPDETARGTGPR	1.27501	0.0098894
Q7TSK3	802	Protocadherin-8	Pcdh8	0.997631	S	EERPGAAGGGASAPGSPDETARGTGPRPNMF	1.27501	0.0098894
A2A9P6;P24788	200;234	Cyclin-dependent kinase 11B	Cdk11b	1	S	REEYSDKGKVGHWSRSPLRPPRERFEMGDNR	1.27391	0.0117286
A8Y5P4;A2AJI0;A2AJI1	95;95;95	MAP7 domain-containing protein 1	Map7d1	0.999997	S	QPAPPQEECPSSEAKSRGPTPTATGPREAKP	1.26739	0.0395529
A8Y5P4;A2AJI0;A2AJI1	99;99;99	MAP7 domain-containing protein 1	Map7d1	0.992964	T	PQEECPSSEAKSRGPTPTATGPREAKPSRRS	1.26739	0.0395529
Q8R149	144	BUD13 homolog	Bud13	1	T	HDTPDTSPPRKARHDTPDPSPPRKARHDTPD	1.25943	0.0370313
E9PYC0;Q7TSH7	484;472	Potassium voltage-gated channel subfamily F member 1	Kcnf1	0.999961	S	AREGPSWGSRLKLSHSDTFIPLLTEEKHHRT	1.25439	0.0313132
Q80TZ3	591	Putative tyrosine-protein phosphatase auxilin	Dnajc6	0.999688	S	SGPVSAQSTPRRTATSASASPTLRVGEGATF	1.25346	0.0318928
A2A9P6;P24788	544;578	Cyclin-dependent kinase 11B	Cdk11b	0.999993	S	GILKVGDFGLAREYGSPLKAYTPVVVTLWYR	1.251	0.0253052
E9QLQ9;B2RUG9;Q61315	2415;2449;2449	Adenomatous polyposis coli protein	Apc	0.997853	S	RPALVRQSTFIKEAPSPTLRRKLEESASFES	1.24507	0.0414381
E9PWP6	443		Rims1	1	S	AETTAGKRAQTTARVSPPESPRARAPAAQPP	1.24326	0.0457298
A0A0U1RPV7;Q3TZX8	86;88	Polynucleotide 5'-hydroxyl-kinase NOL9	Nol9	0.985625	S	AVKCKLRARSRPAPRSPPTPSVPPAPCTASA	1.24279	0.0364119
Q9JJY3	289	Sphingomyelin phosphodiesterase 3	Smpd3	0.999999	S	KGQTPNHNQRDGDSGSLGSPSASRESLVKAR	1.23953	0.0147869
Q03141	400	MAP/microtubule affinity-regulating kinase 3	Mark3	0.999725	S	AKVRPNSDLSNSTGQSPHHKGQRSVSSSQKQ	1.23689	0.0297227
Q9CQI6	141	Coactosin-like protein	Cotl1	1	S	RSELKKAGGANYDAQSE______________	1.23365	0.010723
A0A0A6YY91;P13595	920;946	Neural cell adhesion molecule 1	Ncam1	0.985548	S	ASAGETSKAPPASKASPAPTPTPAGAASPLA	1.22807	0.0204278
Q8C4Y1	2		Max	1	S	______________MSDNDDIEVESDADKRA	1.2224	0.0358339
Q811P8	1170	Rho GTPase-activating protein 32	Arhgap32	0.994712	S	HRNHISGDPEKARSTSAPLTDSEKSDDHGSF	1.21966	0.0106901
A0A087WQA0;F8WI22;Q8K019;A0A087WRN1	494;494;494;207	Bcl-2-associated transcription factor 1	Bclaf1	1	S	EDKGSDRITVKKEVQSPEQVKSEKLKELFDY	1.21548	0.0362744
Q9ES28;D3Z0V2	155;4	Rho guanine nucleotide exchange factor 7	Arhgef7	1	S	SSHSRTSKLLQSQYRSLDMTDNTNSQLVVRA	0.824868	0.0235491
Q5DTY9	369	BTB/POZ domain-containing protein KCTD16	Kctd16	0.992279	T	QQSEMRRKSDLLRTLTSGSRESNISSKKKAA	0.824646	0.0213701
E9QA63;B1ARU4;E9PVY8;Q9QXZ0;A0A0A0MQA6;F7ACR9;F6Q750;B1ARU1;F6XCT0;E9QNP1;F6SHS0	3870;3874;3874;3876;1847;1753;979;2309;1805;1997;1998	Microtubule-actin cross-linking factor 1	Macf1	0.930737	S	QQSENELDSMHKGGSSPEALNSLLKRQGSFS	0.823502	0.0305435
Q91XV3	40	Brain acid soluble protein 1	Basp1	1	S	KAEGAGTEEEGTPKESEPQAAADATEVKEST	0.822852	0.0366718
A2AVE4;F2Z3W3;Q6PIX5	76;76;76	Inactive rhomboid protein 1	Rhbdf1	0.996387	S	SPHHEPRRLVLQRQTSITQTIRSRQVRFGRV	0.818724	0.0425519
Q8CJ19	1167	Protein-methionine sulfoxide oxidase MICAL3	Mical3	1	S	VSSPSQPPEKQVGVFSPARSPGTEEAKSPLA	0.817216	0.000494011
D6RE47;D3Z7W0;Q9D7P6	15;15;15	Iron-sulfur cluster assembly enzyme ISCU, mitochondrial	Iscu	1	S	_MAAATGAGRLRRAASALLLRSPRLPARELS	0.812798	0.0365627
E9Q6J8;Q08274	393;393	Dystrophia myotonica WD repeat-containing protein	Dmwd	0.945992	S	TRAEEAASASADGDPSGEEEEPEVTSSDTGA	0.811256	0.0327854
Q9CXP8	8	Guanine nucleotide-binding protein G(I)/G(S)/G(O) subunit gamma-10	Gng10	0.995691	S	________MSSGASVSALQRLVEQLKLEAGV	0.80591	0.0332295
D3Z589;D3YU22;Q3UH68;D3YV55;F6X3N8	58;217;217;61;70	LIM and calponin homology domains-containing protein 1	Limch1	0.999854	S	FDSLDSFGSRSRQTPSPDVVLRGSSDGRGSD	0.797556	0.0378162
F8WIG2;A0A1B0GT88;Q68EF6	529;734;510	Brain-enriched guanylate kinase-associated protein	Begain	0.996051	S	LAEPCFLRAGGDLSLSPSRSADALAGYAASD	0.789952	0.00648792
Q3U0R8;Q8BGR5	168;168	Protein FAM53B	Fam53b	0.988355	S	VQRYSNGVSPMQRSSSFSLPARANGLSSPCH	0.78143	0.0331428
Q8BYW1	379	Rho GTPase-activating protein 25	Arhgap25	0.5	S	PPAQKNDAKKAPVPRSSVGWDATEDPPLSRT	0.780084	0.0203282
Q8BYW1	380	Rho GTPase-activating protein 25	Arhgap25	0.5	S	PAQKNDAKKAPVPRSSVGWDATEDPPLSRTD	0.780084	0.0203282
D3YZ21;F6ZGR6	1072;1336		D430041D05Rik	0.99974	T	TRERPRRGIRNSGYDTEPEIIEETNVDRVHE	0.779113	0.0414932
Q80U19	704	Disheveled-associated activator of morphogenesis 2	Daam2	0.979313	S	SRSMVSATGAKKELGSTEDIYITSRKVKELS	0.761292	0.00984543
B1AQX6;B1AQX7;B1AQX8;Q9QWI6;B1AQX9	200;200;225;233;199	SRC kinase signaling inhibitor 1	Srcin1	1	S	AELPLGFSRMNRFRQSLPLSRSASQTKLRSP	0.756755	0.00675461
Q5SXR6;Q68FD5	398;394	Clathrin heavy chain;Clathrin heavy chain 1	Cltc	0.999094	T	EAAKVAANAPKGILRTPDTIRRFQSVPAQPG	0.755345	0.0338016
A0A0R4J1W7;Q8BGZ4	588;588	Cell division cycle protein 23 homolog	Cdc23	0.999974	S	LPASLSANNTPTRRVSPLNLSSVTP______	0.754126	0.0222217
Q9QYB5	12	Gamma-adducin	Add3	0.996693	T	____MSSDTSPAVVTTPPPPSMPHKERYFDR	0.751842	0.0412055
A0A0R4J036;P08553	769;769	Neurofilament medium polypeptide	Nefm	1	S	GREEEKGVVTNGLDVSPAEEKKGEDSSDDKV	0.748979	0.0205729
Q3TYD6	1418	Serine/threonine-protein kinase LMTK2	Lmtk2	0.999995	S	SLLGSKPSLQTSKYFSPPPPARSAEQSWPHV	0.747158	0.0211186
A2A9M5;A2A9M4;Q8R1A4;A2AW79	929;929;929;202	Dedicator of cytokinesis protein 7	Dock7	0.999846	S	EVRSIIGSKGLDRSNSWVNTGPKAAPWGSNP	0.746625	0.0469461
B2RRE2;K3W4L0;E9QAX2;Q9JMH9	140;140;140;140	Unconventional myosin-XVIIIa	Myo18a	0.999675	S	GSLAKQNSQMIVKRFSFSQRSRDESASETST	0.745064	0.0389335
P84309	156	Adenylate cyclase type 5	Adcy5	1	S	AAAAAAAGGTEVRPRSVELGLEERRGKGRAA	0.744501	0.0143719
Q6PCN3	484	Tau-tubulin kinase 1	Ttbk1	0.952502	S	RVELQERRSRMDLPGSPSRQACSSQPAQMLS	0.743468	0.0305321
Q60575	1057	Kinesin-like protein KIF1B	Kif1b	0.999895	S	NQSDFSSAAMTRSGLSLEELRIVEGQGQSSE	0.742226	0.028986
A0A0A6YX73;Q8K1M3;P12367	97;97;96	cAMP-dependent protein kinase type II-alpha regulatory subunit	Prkar2a	0.999998	S	ADLEVPVPSKFTRRVSVCAETFNPDEEEEDN	0.738171	0.020581
Q91WM3	470	U3 small nucleolar RNA-interacting protein 2	Rrp9	0.999999	S	ARNSVCIIPLRRLPVSPVAGS__________	0.737274	0.0382501
F6TYF8;P70392;F7B9R2;D3Z6K8	144;745;144;744	Ras-specific guanine nucleotide-releasing factor 2	Rasgrf2	1	S	LAVSRTSSPVRARKLSLTSSLNSRIGALDLT	0.733658	0.0260638
Q6NZM9;A0A087WQ92	629;61	Histone deacetylase 4	Hdac4	0.994712	S	IPVSFGSHRPLSRAQSSPASATFPMSVQEPP	0.733527	0.022606
E9Q0L7;E9Q9L1;E9Q1V5;E9Q914;Q6ZPR5	425;499;647;677;749	Sphingomyelin phosphodiesterase 4	Smpd4	1	S	RYHLTEPALSNRHLLSPVGRRQVTNPARGPR	0.733219	0.0387545
Q3UHB8	303	Coiled-coil domain-containing protein 177	Ccdc177	0.999999	S	RPSALALVPLTARSFSLGDLSHSPQTAQHVE	0.728624	0.0477158
Q80Y98	447	Phospholipase DDHD2	Ddhd2	0.999916	S	GPRKKILNHFSARKNSVSINRPAMSASEVNI	0.725515	0.0357329
Q0PHV7	409	Dapper homolog 3	Dact3	0.999736	S	GRRGSPRARKAARSQSETSLLGRAHAAPPPK	0.725493	0.006155
F8VQK5;P59808	805;805	SAM and SH3 domain-containing protein 1	Sash1	1	S	SCDVPSVTDLSKNRRSLPVSICRSCETLEGP	0.722486	0.0313933
Q8C6B2;D3Z7S7	220;170	Rhotekin	Rtkn	0.977244	S	ALAGAPKRLATKLSSSLGRSSGKRVRASLDS	0.721682	0.0338175
Q04899	66	Cyclin-dependent kinase 18	Cdk18	1	S	SPGMQYQQRQNQRRFSMEDLNKRLSLPMDIR	0.715468	0.00140498
E9Q1R5;P97445	1888;1935	Voltage-dependent P/Q-type calcium channel subunit alpha-1A	Cacna1a	1	T	SKAKKLQAMREEQNRTPLMFQRMEPPSPTQE	0.713885	0.0256286
A2ARP8;Q9QYR6	2400;2162	Microtubule-associated protein 1A;MAP1A heavy chain;MAP1 light chain LC2	Map1a	1	S	LQPAPPQLPSPAEPRSAPCGSLAFSGDRALA	0.698306	0.0181166
F6UFZ5;G3X9Z4	287;495		Pcf11	0.999982	S	RSRSRSPKSRSPIIHSPKRRDRRSPKRRQRS	0.696783	0.0384384
P20357;G3UZK9;G3UZE9	447;289;529	Microtubule-associated protein 2	Map2	0.999533	S	TETEPQTKLDEKSTVSIEEAVAKKEESFKLR	0.695976	0.0151461
A0A0R4J1E3;Q9QXS6	241;241	Drebrin	Dbn1	1	S	REREQQIEEHRRKQQSLEAEEAKRRLKEQSI	0.694957	0.0378101
P48962;P51881	42;42	ADP/ATP translocase 1;ADP/ATP translocase 2;ADP/ATP translocase 2, N-terminally processed	Slc25a4;Slc25a5	1	S	APIERVKLLLQVQHASKQISAEKQYKGIIDC;APIERVKLLLQVQHASKQITADKQYKGIIDC	0.692449	0.00492258
D3Z5J3;Q62417	457;286	Sorbin and SH3 domain-containing protein 1	Sorbs1	0.999977	T	EMNYIEGEKVVKRSATLPLPARSSSLKSSPE	0.690187	0.0151103
A2CG35;P35283	68;20	Ras-related protein Rab-12	Rab12	0.998263	S	AALHRRPAGGSLGAVSPALSGGQARRRKQPP	0.687566	0.0486061
E9PUA3;Q8R0S2;A0A0R4J1U6	145;159;160	IQ motif and SEC7 domain-containing protein 1	Iqsec1	0.956015	S	FRQYQMNKNFERLRSSMSENRMSRRIVLSNM	0.682579	0.0173524
F8WJB9;E9PVP4;P70429	335;316;329	Ena/VASP-like protein	Evl	0.999752	S	PNSSEAGRKPWERSNSVEKPVSSLLSRVKPA	0.67547	0.0313241
E9Q9F1;Q9JK45;G3UYG5;G3UYP4;G3UZ84	79;79;79;79;79	Potassium voltage-gated channel subfamily KQT member 5	Kcnq5	1	S	TRAAALGGGGGGLRESRRGKQGARMSLLGKP	0.669226	0.000977902
E9Q2H1;Q80TP3	1549;1543	E3 ubiquitin-protein ligase UBR5	Ubr5	0.980474	S	SQSSYIIRNPQQRRISQSQPVRGRDEEQDDI	0.66619	0.0390531
H7BX26;Q6A065;A0A0A6YXK7	829;829;64	Centrosomal protein of 170 kDa	Cep170	0.999893	S	KGDKKESSKSLVRQGSFTIDKPSSNIPIELI	0.664528	0.0321727
D3YYU7;Q05A62	56;56	Dynein light chain 1, axonemal	Dnal1	0.990931	S	DASLSTLGNCEKLSLSTNCIEKIANLNGLKN	0.663979	0.04601
D3Z0Y4;E9Q0W6;E9Q4K0;F6UI99;Q8BL65;F6VVW4;F7A5C5	186;486;504;111;452;146;176	Actin-binding LIM protein 2	Ablim2	0.5	S	PIYKQHAARRLDVEDSSFDQDSRKKTTWLLL;RHFHVPAARRLDVEDSSFDQDSRKKTTWLLL	0.662785	0.0109354
D3Z0Y4;E9Q0W6;E9Q4K0;F6UI99;Q8BL65;F6VVW4;F7A5C5	187;487;505;112;453;147;177	Actin-binding LIM protein 2	Ablim2	0.951979	S	HFHVPAARRLDVEDSSFDQDSRKKTTWLLLK;IYKQHAARRLDVEDSSFDQDSRKKTTWLLLK	0.662785	0.0109354
Q8BJ42;Q0VF59	667;668	Disks large-associated protein 2	Dlgap2	0.999998	S	RMSPWPQDSRGGLYNSMDSLDSNKAMNLALE	0.659955	0.00918457
P26645	163	Myristoylated alanine-rich C-kinase substrate	Marcks	1	S	KKRFSFKKSFKLSGFSFKKSKKESGEGAEAE	0.659834	0.023635
Q9QXS1;E9Q3W4	4037;3732	Plectin	Plec	1	T	SDARKLTFRGLRKQITVEELVRSQVMDEATA	0.658729	0.00925729
Q6PAL7	1498	AT-hook DNA-binding motif-containing protein 1	Ahdc1	0.907762	S	LGRTEAVCLSAPHLASPPATPKADKEPLEMA	0.651778	0.0366676
A0A0G2JE93;Q9DCI3	193;193	MLN64 N-terminal domain homolog	Stard3nl	1	S	QEAEEENRLLLVQDASERAALIPAGLSDGQF	0.643133	0.00403721
Q04899	109	Cyclin-dependent kinase 18	Cdk18	0.99769	S	NPGLPKPLTRMSRRASLSDIGFGKLETYVKL	0.642874	0.0237889
A8Y5P4;A2AJI0;A2AJI1;F6WF36	336;368;296;113	MAP7 domain-containing protein 1	Map7d1	0.996453	S	RNGRDQAVPVCPRSASASPLTPCSAPRSAHR	0.640985	0.0476347
A8Y5D6;Z4YMF3;Q9QZX7	71;71;71	Serine racemase	Srr	1	T	KIRGALNAIRGLIPDTPEEKPKAVVTHSSGN	0.631501	0.0116441
A0A1B0GR11;Q93092	282;237	Transaldolase	Taldo1	1	S	NYYKKFGYKTIVMGASFRNTGEIKALAGCDF	0.620829	0.030485
Q8BTV2	203	Cleavage and polyadenylation specificity factor subunit 7	Cpsf7	0.995539	T	RAHSRDSSDSADGRATPSENLVPSSARVDKP	0.614253	0.022779
P35831	434	Tyrosine-protein phosphatase non-receptor type 12	Ptpn12	1	S	ESAIEHIDKKLERNLSFEIKKVPLQEGPKSF	0.608176	0.0401498
A2AFQ0;Q7TMY8	3759;3758	E3 ubiquitin-protein ligase HUWE1	Huwe1	0.996233	S	KKAKQTGRLGSSGLGSASSIQAAVRQLEAEA	0.606983	0.0197717
Q6QI06	1301	Rapamycin-insensitive companion of mTOR	Rictor	0.999999	S	LVPPGSSHTLPRRAQSLKAPSIATIKSLADC	0.584501	0.0337632
Q68FM7;E9Q0A3	1353;1324		Arhgef11	1	S	SSSEPAGSYKVVRKVSLLPGGGVGAAKVAGS	0.583914	0.0456737
S4R1C4	1107	Calcium-transporting ATPase	Atp2b2	0.999949	S	IQTQIEVVNTFKSGASFQGALRRQSSVTSQS	0.583456	0.0291196
Q9Z0U1	107	Tight junction protein ZO-2	Tjp2	0.999967	S	VVKRPRKVQVAPLQGSPPLSHDDRGFEVIEE	0.577558	0.00710051
Q8VHL0	4	Urea transporter 1	Slc14a1	0.986338	S	____________MEDSPTMVKVDRGENQILS	0.555886	0.0402249
Q3UMU9	450	Hepatoma-derived growth factor-related protein 2	Hdgfrp2	0.999997	S	KPRARPVKVERTRKRSEGLSLERKGEKKKEP	0.547481	0.0174699
Q7M750	90	Opalin	Opalin	0.999159	S	SELYDNPKISENPRRSPTHEMNPRGSQEGHI	0.544842	0.0276849
Q8BTG7	306	Protein NDRG4	Ndrg4	0.982581	S	HLKDRRLSGGAVPSASMTRLARSRTASLTSA	0.530662	0.00732408
Q62101	206	Serine/threonine-protein kinase D1	Prkd1	0.994489	S	PNNCSGVRRRRLSNVSLTGLGTVRTASAEFS	0.505024	0.0426567
B9EKR1;A0A0J9YVD2	1457;1457	Receptor-type tyrosine-protein phosphatase zeta	Ptprz1	1	S	RFPVNKCMSCLPYRESREKVMNDSDTQESSL	0.49239	0.0304076
A0A140T8S5;Q8K327	416;416	Chromosome alignment-maintaining phosphoprotein 1	Champ1	1	S	VPPVSPELRRPGPPLSPEIRSPAGSPELKKP	0.482911	0.044645
Q99NE5;F6VBR4;F6Y0S3;F6VBV0;F6VBT9;F6TZK4;A0A087WSA4	790;751;751;751;751;751;56	Regulating synaptic membrane exocytosis protein 1	Rims1	1	S	VPEQQRTTHHRSRSVSPHRGDDQGRPRSRLP	0.47419	0.00926919
S4R1S2;S4R2S8;S4R1X7;S4R2C1;S4R187;S4R2J6;S4R165;S4R2K9;G5E8K2;G5E8K3;G5E8K5;G3X971;S4R2F5;S4R236;S4R1U4	918;918;86;90;90;90;90;965;937;940;958;31;91;178;117	Ankyrin-3	Ank3	1	S	VPSKEQHLTFTREFDSDSLRHYSWAADTLDN	0.460291	0.0274474
Q6ZPQ6;E9PYJ7;A0A0G2JFQ8	321;321;321	Membrane-associated phosphatidylinositol transfer protein 2	Pitpnm2	0.999808	S	KSSRSSKRGASPSRHSISEWRMQSIARDSDE	0.450344	0.0387421
Q61361	587	Brevican core protein	Bcan	0.999837	S	PATWAPVGPRELETPSEEKSGRTVLAGTSVQ	0.431341	0.0432645
A0A087WNU5;S4R162;S4R2K9;G5E8K2;G5E8K3;G5E8K5;G3X971;S4R2F5;S4R236	178;87;1458;1430;1433;1451;524;584;671	Ankyrin-3	Ank3	0.999972	S	ESDQDDEAEKADRRQSFASLALRKRYSYLTE;TLPAHKKAEKADRRQSFASLALRKRYSYLTE	0.422596	0.0454128
S4R1S2;S4R2S8;S4R1X7;S4R2C1;S4R187;S4R2J6;S4R165	1411;1411;579;583;583;583;583		Ank3	0.999972	S	TLPAHKKAEKADRRQSFASLALRPQSPCERT	0.422596	0.0454128
Q8CH77	197	Neuron navigator 1	Nav1	0.994808	S	YAEVKPLSKAPEAAVSDDGKSDDELLSSKAK	0.387576	0.0143557
Q8BL97	212	Serine/arginine-rich splicing factor 7	Srsf7	1	S	LRRSRSASLRRSRSGSIIGSRYFQSRSRSRS	0.334284	0.0396573
E9Q7S0;F7BQW7;D3Z656;Q8CHC4	982;997;1022;982	Synaptojanin-1	Synj1	1	S	TLKSPDWIKHLEEEMSLEKISVTLPSSASST	0.332602	0.00700755
P31648	15	Sodium- and chloride-dependent GABA transporter 1	Slc6a1	0.779805	T	_MATDNSKVADGQISTEVSEAPVASDKPKTL	0.294482	0.0393343
Q6P9K8	1069	Caskin-1	Caskin1	0.999993	S	AIGPDGEVVNRRRTLSGPVTGLLATARRGSG	0.27695	0.0039821
NAc (CUMS-induced sites)
Proteins	Positions within proteins	Protein names	Gene names	Localization prob	Amino acid	Sequence window	ratio (CUMS-induced)	P (CUMS-induced)
F6T9T6;Q8C3Q5	349;532	Protein shisa-7	Shisa7	1	T	GGGTLARRPPFQRQGTLEQLQFIPGHHLPQH	4.50786	0.023633
A0A0G2JGQ6;A0A0G2JE54;A0A0G2JGH1;A0A0G2JEN4;H7BX36;Q1EDH1;Q9JLM8;Q8CCN4	352;45;45;45;45;45;352;45	Serine/threonine-protein kinase DCLK1	Dclk1	0.977029	S	SPGSLRKQRISQHGGSSTSLSSTKVCSSMDE	3.77649	0.0342106
Q5HZI2	259	C2 calcium-dependent domain-containing protein 4C	C2cd4cC2CD4 family	0.999997	S	QAKVSQLKQSVGRHGSLSADDSTPDTSPGVR	3.44172	0.00235049
H7BX95;Q6PDM2	201;201	Serine/arginine-rich splicing factor 1	Srsf1	0.999947	S	ETAYIRVKVDGPRSPSYGRSRSRSRSRSRSR	3.3027	0.0421061
Q8BLS7	258	Ankyrin repeat domain-containing protein SOWAHA	Sowaha	0.999999	S	EEPSPRGSPMLLRRLSVEESGLGLHLGPGRS	2.90968	0.00678709
A2AUK5;A2AUK8;Q9Z2H5;A2AUK6;E9PV14	510;498;510;425;509	Band 4.1-like protein 1	Epb4.1l1;Epb41l1	1	S	EFLDKPEDVLLKHQASINELKRTLKEPNSKL	2.06804	0.00363697
A0A0G2JGY9;Q7TME0	377;435	Lipid phosphate phosphatase-related protein type 4	Lppr4	1	S	RANTPSVEDPVRRNASIHASMDSARSKQLLT	2.02023	0.00529202
A2ANU3	137	Synapse differentiation-inducing gene protein 1	Syndig1	1	S	TKDSLEYPDGKFIDLSGDDIKIHTLSYDVEE	1.90287	0.0232083
E9Q3W1;F6YBC9;E9Q4G7;E9PWB2;Q8BK63	349;134;321;321;321	Casein kinase I isoform alpha	Csnk1a1	0.926945	T	AQQAASSSGQGQQAQTPTGKQTDKTKSNMKG	1.88101	0.000733197
A2ATI9;Q99JX3;A2ATI8;A2ATI6	202;222;222;222	Golgi reassembly-stacking protein 2	Gorasp2	0.909947	T	FEEGKKISLPGQMTGTPITPLKDGFTEVQLS	1.88002	0.00260908
D3YZ62;D3Z4J3;Q99104;F6TDE5	1425;1452;1450;182	Unconventional myosin-Va	Myo5a	1	S	AKKIGELEVGQMENISPGQIIDEPIRPVNIP	1.78218	0.0176282
A2A6U3;Q80UG5	42;60	Septin-9	43717	0.97169	S	RRVQTPLLRATVASSSQKFQDLGVKNSEPAA	1.75874	0.0257853
E9Q0A7;Q4KMM3	511;518	Oxidation resistance protein 1	Oxr1	1	S	SMQQAKQQRDTIQQVSQRESKHSSAAADAHG	1.72402	0.00961207
E9QNQ4;A0A0A6YWG7;Q8CHG7	583;733;585	Rap guanine nucleotide exchange factor 2	Rapgef2	0.995001	S	KHIPAALPVSGTLSSSNPDLLQSHHRILDFS	1.70279	0.0106155
Q62261	2340	Spectrin beta chain, non-erythrocytic 1	Sptbn1	0.919849	S	AQTLPTSVVTITSESSPGKREKDKEKDKEKR	1.67699	0.00965069
I7HJQ9;Q9Z2C4;I7HPV7;F6T9H9	53;53;53;46	Myotubularin-related protein 1	Mtmr1	0.999553	S	GASASSRHPSIETLDSPTGSHVEWCKQLIAA	1.66248	0.0312095
Q8R1Q8	510	Cytoplasmic dynein 1 light intermediate chain 1	Dync1li1	0.983443	S	VHAELDRITRKPASVSPTTPTSPTEGEAS__	1.66178	0.03878
A0A0R4J036;P08553	428;428	Neurofilament medium polypeptide	Nefm	0.975897	S	FSGSITGPLYTHRQPSVTISSKIQKTKVEAP	1.6469	0.036807
Q0KL02	1824	Triple functional domain protein	Trio	0.999999	T	SADAGSQKDSDDSAATPQDETIEERGRNEGL	1.61164	0.0350362
A2AJA9	319	Uncharacterized protein C9orf172 homolog	Gm996	1	S	GYCSRPYLSEEPPRPSPRRGGSYYAGEVRTF	1.55047	0.0215584
E9Q7K5;G5E8X1;Q9DCS2	149;149;149	UPF0585 protein C16orf13 homolog	0610011F06Rik	0.999999	S	AVLITYGPYAVNGKISPQSNVDFDLTLRCRF	1.54789	0.0472473
E9PVU7;B1PSD9;B2KF57;B2KF84;F6QFD1;Q01063;G3UWT3;O89084;D3Z2G1;Q3UEI1;Q8VBU5;B1AWC8;B1AWC9;Q80VK8;G3UZ46	185;80;82;85;136;129;133;140;121;121;118;56;133;118;77	cAMP-specific 3',5'-cyclic phosphodiesterase 4D;cAMP-specific 3',5'-cyclic phosphodiesterase 4A;cAMP-specific 3',5'-cyclic phosphodiesterase 4C	Pde4d;Pde4b;Pde4a;Pde4c	1	S	GLILQANFVHSQRRESFLYRSDSDYDLSPKS;GLMLHAGAATSQRRESFLYRSDSDYDMSPKT;LVLHAAFPGHSQRRESFLYRSDSDYDLSPKA	1.54677	0.031046
E9QK04;P97798	1229;1229	Neogenin	Neo1	1	T	PVMTDTPIPRNSQDITPVDNSMDSNIHQRRN	1.4988	0.0491145
P60840	2	Alpha-endosulfine	Ensa	1	S	______________MSQKQEEENPAEETGEE	1.49111	0.0460532
E0CX32;Q5SP85	342;342	Coiled-coil domain-containing protein 85A	Ccdc85a	1	S	SGGSPEHLQKHALGGSLEHLPRARGTSPEHL	1.49002	0.0423356
B7ZCJ0;A0A0A0MQE8;B7ZCJ1;Q6DFV3;G3UWM5	249;253;259;248;88	Rho GTPase-activating protein 21	Arhgap21	0.932948	S	TQPGRAYRMEIQVPPSPTDVAKSNTAVCVCN	1.48326	0.00770894
Q9DCB4;E9Q4A0;F7D425;E0CY19;E0CYS3;E0CXW0;E0CYU3;E0CZ08	32;32;30;32;32;32;32;32	cAMP-regulated phosphoprotein 21	Arpp21	1	S	TEPESAPENGILKSESLDEEEKLELQRRLAA	1.48258	0.0452638
Q61768	933	Kinesin-1 heavy chain	Kif5b	0.998885	S	AQIAKPIRPGQHPAASPTHPGTVRGGGSFVQ	1.4717	0.0442219
F8VQC9;Q8BTY2	1057;960	Anion exchange protein;Sodium bicarbonate cotransporter 3	Slc4a7	1	S	LQDDEDTVHLPFERGSLLQIPVKTLKYSIDP	1.46529	0.00863885
A0A0A0MQD5;Q4ACU6	450;375	SH3 and multiple ankyrin repeat domains protein 3	Shank3	0.999925	S	GPSGLASPRPLQRSASDINLKGDQPAASPGP	1.46376	0.0272936
Q8C729	442	Protein FAM126B	Fam126b	0.998783	S	KHLSLPAGQVVPKTNSLSLIRTASASSSKSF	1.45851	0.00961682
D3YUG5;D3YUI2;Q8K4J6	570;520;605	MKL/myocardin-like protein 1	Mkl1	0.6251	S	LQLEQQKRAQQPAPASSPVKRESGFSSCQLS	1.45619	0.025779
D3YUG5;D3YUI2;Q8K4J6	571;521;606	MKL/myocardin-like protein 1	Mkl1	0.850605	S	QLEQQKRAQQPAPASSPVKRESGFSSCQLSC	1.45619	0.025779
Q8BTI8	955	Serine/arginine repetitive matrix protein 2	Srrm2	1	T	SRSRSSSPDSKMELGTPLRHSGSTSPYLKSM	1.44841	0.0221032
Q3SWR9;P97295	261;374	Neuropeptide Y receptor type 2	Npy2r	0.998994	S	AKKNLEVKKNNGPTDSFSEATNV________	1.44836	0.0327821
Q62132	271	Receptor-type tyrosine-protein phosphatase R	Ptprr	1	S	LSLRQDKEKNQEIHLSPIARQQAQSEAKTTH	1.43423	0.0217502
Q9QZN4	276	F-box only protein 6	Fbxo6	0.998689	S	TLPEETVVIGRRRRASDSNTHEGFFWQGLWQ	1.43137	0.00848043
K4DI76;J3QJW3;Q80TJ1	89;89;89	Calcium-dependent secretion activator 1	Cadps	0.99927	S	GGLQPSSRAGGGRPSSPSPSVVSEKEKEELE	1.42118	0.0237795
Q9WV55	214	Vesicle-associated membrane protein-associated protein A	Vapa	0.962587	S	EGLRLRKVAHSDKPGSTSAVSFRDNVTSPLP	1.39641	0.0173734
G5E8J2;B7ZW98;E9QNT8;G8JL84;D3YTV8;D3Z5M4;Q0VGY9;A0A0R4J1N7;Q02357;G3UY11;F7D1P5	868;868;852;852;868;897;852;897;852;868;453	Ankyrin-1	Ank1	1	S	KELLDFVPKLDQVVESPAIPRIPCVTPETVV	1.39006	0.0388299
P70392	484	Ras-specific guanine nucleotide-releasing factor 2	Rasgrf2	0.997649	S	VPSVERGKLSKVRLGSLSLKKEGERQCFLFT	1.3884	0.0309222
Q811P8	1405	Rho GTPase-activating protein 32	Arhgap32	0.999986	S	VRESSRAPPLHLRAESFPGHSCGFAAPVPPT	1.38176	0.00609908
Q8BTI8	1216	Serine/arginine repetitive matrix protein 2	Srrm2	0.988371	S	VEKSEQPLSQVLPSLSPEHKEMPGSNIESSP	1.36724	0.000838671
Q80X80	468	C2 domain-containing protein 2-like	C2cd2l	0.998921	S	QSRPRVDGKLDSPSRSPSKVEVTEKMTTVLS	1.36309	0.0481242
P60853	50	Leucine zipper putative tumor suppressor 1	Lzts1	0.999869	S	NRYSDGLLRFGFSQDSGRGKSSSKMGKSEDF	1.35933	0.0432455
Q3UHC1;E0CXV1;Q3UGX8;Q91ZZ2	375;337;337;375		Rapgef1	0.999999	S	SPRLSPCSSTGKLSRSDEQLSSLDRDSGQCS	1.35578	0.0315875
Q3UR44;G5E8V5;Q9WUX5	198;404;382	Protein MRVI1	Mrvi1	0.999498	S	ELRSPVSRPPLIRGVSWDSSPEEPGPLLQKV	1.3456	0.0124496
Q6I6G8	48	E3 ubiquitin-protein ligase HECW2	Hecw2	1	S	AQNSMPENMALQRANSDTDLVTSESRSSLTA	1.32209	0.0393888
Q9QYE5	1125	Protein jagged-2	Jag2	1	S	KRRKERERSRLPRDESANNQWAPLNPIRNPI	1.30112	0.00174788
Q91YQ3	48	Cold shock domain-containing protein C2	Csdc2	0.997	S	RIWERGGGIAPRDLPSPLPTKRTRTYSATAR	1.29316	0.0054634
A0A0R4J087;Q8BJI1;A0A0R4J252	662;665;624	Sodium-dependent neutral amino acid transporter SLC6A17	Slc6a17	1	S	TLSVSYKKGRMMKDISNLEENDETRFILSKV	1.29178	0.0435285
F7DCH5;E9Q8N5;Q08EB6;Q8BRT1	461;461;461;461	CLIP-associating protein 2	Clasp2	0.999432	S	KTDSRGRSRTKMVSQSQPGSRSGSPGRVLTT	1.28189	0.044907
A0A1B0GS41;Q9QYY0	266;266	GRB2-associated-binding protein 1	Gab1	0.993608	S	SVSGESSLYNLPRSYSHDVLPKESPSSTEAD	1.27774	0.00886329
O88907	503	E3 SUMO-protein ligase PIAS1	Pias1	0.977706	S	SPLSNKGILSLPHQASPVSRTPSLPAVDTSY	1.27141	0.0446275
F6T9T6;Q8C3Q5	268;451	Protein shisa-7	Shisa7	1	S	LSSPEALRQSREHLLSPPRSPALPPDPTTRA	1.26802	0.0177428
Q6PD31	905	Trafficking kinesin-binding protein 1	Trak1	0.998076	S	EGLPLGCPSGIRRNRSFPTMVGSSVQMRAPV	1.2677	0.0131348
A0A087WS83;Q61290;E9QK20	1049;1049;741	Voltage-dependent R-type calcium channel subunit alpha-1E	Cacna1e	0.764689	S	QALLGDVQLDVGRGISQSEPDLSCMTANMDK	1.26366	0.0497003
Q7TNB5;F6YNQ1;P23818	849;780;849	Glutamate receptor 1	Gria1	1	S	SESKRMKGFCLIPQQSINEAIRTSTLPRNSG	1.26169	0.0306355
Q52KE7	358	Cyclin-L1	Ccnl1	0.999922	S	ASKPSSPREVKAEEKSPVSINVKTVKKEPED	1.25804	0.0035485
E9Q5B0;U5LHW9;U5LK24;U5LGS1;U5LK70;U5LHT8;Q80VC9;U5LHU4	363;363;374;373;378;389;362;378	Calmodulin-regulated spectrin-associated protein 3	Camsap3	1	S	SGSSSPVFNFRHPLLSPGGPQSPLRGSTGSL	1.25392	0.0353304
D9HP81;Q9EQZ7	1137;1095	Regulating synaptic membrane exocytosis protein 2	Rims2	0.997786	S	PALSRSHPRTGSVQTSPSSTPGTGRRGRQLP	1.24821	0.0207411
Q6TA13;A0A087WQE8	411;411	Kinesin-like protein	Kif1a	0.97817	S	TVPGGPKLTNALVGMSPSSSLSALSSRAASV	1.23734	0.00361373
Q6I6G8	858	E3 ubiquitin-protein ligase HECW2	Hecw2	0.998699	S	RPTAPPAPQVLQRSNSIQQMEQLNRRYQSIR	1.23733	0.0127837
Q68FM6	622	Protein phosphatase 1 regulatory subunit 29	Elfn2	1	S	PPYKESSHHPLQRQLSADAAVSRKTCSVSSS	1.23402	0.0276977
E9QK89;Q5PSV9	168;168	Mediator of DNA damage checkpoint protein 1	Mdc1	0.999997	S	IRIESQNSRVLLAADSEEEGDFPSGRCVANG	1.22729	0.0495733
E9Q6P5	630		Ttc7b	1	S	SCYNLTNPSDSGRGSSLLDRTIADRRQLNTI	1.2237	0.0104132
Q99PT1	34	Rho GDP-dissociation inhibitor 1	Arhgdia	1	S	EEDEHSVNYKPPAQKSIQEIQELDKDDESLR	1.22341	0.0220247
O88737;V9GX98	3382;611	Protein bassoon	Bsn	1	S	SKHRKQGMEQKISKFSPIEEAKDVESDLASY	1.22322	0.00299421
Q811P8	856	Rho GTPase-activating protein 32	Arhgap32	0.999834	S	SQSQTPGSTASSEPVSPVQEKLSPFFTLDLS	1.21908	0.0154697
E9Q3E2;Q8CC35	833;833	Synaptopodin	Synpo	1	S	TSSRTPSRTVSPRAASPAKPSSLDLVPNLPR	1.20416	0.0324412
P60853	233	Leucine zipper putative tumor suppressor 1	Lzts1	0.979182	S	ILQDSNMMSLKALSFSDGGSKLAHPGKADKG	1.20384	0.031879
G3UX48;Q7TSC1	753;808	Protein PRRC2A	Prrc2a	0.883123	S	GDVFTTTPTDPRPLTSPLRQAADEEEKSMRS	1.20147	0.0303315
P83741	165	Serine/threonine-protein kinase WNK1	Wnk1	0.995407	S	ATTTVPSSTSKDRPVSQPSLVGSKEEPPPSR	0.826929	0.0280875
A2AJW4	54	Protein phosphatase 1 regulatory subunit	Ppp1r3d	0.999445	S	GCDPRLRPIIQRRSRSLPTSPERRAKAAGAP	0.825322	0.00537398
A2AJW4	58	Protein phosphatase 1 regulatory subunit	Ppp1r3d	0.908063	S	RLRPIIQRRSRSLPTSPERRAKAAGAPGAAC	0.825322	0.00537398
Q8BJ42;Q0VF59	1012;1013	Disks large-associated protein 2	Dlgap2	1	S	PKKPPKGKFPITREKSLDLPDRQRQEARRRL	0.823615	0.00401488
H3BKQ7;H3BJD0;H3BL28;Q7TN74;H3BJD6	841;863;841;841;841		Ppp1r9a	1	S	GTQVNNNNNIFERRPSPGEVSKGDTMENVEV	0.823539	0.0219755
A0A140T8J4;Q9R257	111;111	Heme-binding protein 1	Hebp1	0.999999	S	KKLKVWFRIPNQFQGSPPAPSDESVKIEERE	0.816682	0.0336438
Q9DBY8	190	Nuclear valosin-containing protein-like	Nvl	0.999677	S	DKTPGGKKESLPLDLSDDQSNSKKQDSEIQI	0.814736	0.0237273
P62996;A0A0R4J1X8	2;2	Transformer-2 protein homolog beta	Tra2b	0.999521	S	______________MSDSGEQNYGERESRSA	0.812119	0.0491506
Q62261	2102	Spectrin beta chain, non-erythrocytic 1	Sptbn1	1	S	VRRQQEEEERKRRPPSPDPNTKVSEEAESQQ	0.792011	0.0359559
Q8BTI8	1878	Serine/arginine repetitive matrix protein 2	Srrm2	1	S	RSRSRASPVSRRRSRSRTPPVTRRRSRSRTP	0.791536	0.0402351
Q8BTI8	1880	Serine/arginine repetitive matrix protein 2	Srrm2	1	T	RSRASPVSRRRSRSRTPPVTRRRSRSRTPTR	0.791536	0.0402351
Q3TXS7	315	26S proteasome non-ATPase regulatory subunit 1	Psmd1	1	S	EEKTASAVAGKTPDASPEPKDQTLKMIKILS	0.787831	0.0275752
P63318	342	Protein kinase C gamma type	Prkcg	1	S	PSPSPTDSKRCFFGASPGRLHISDFSFLMVL	0.786792	0.000984685
P35347;E9QNK5;Q3UQP0;Q60748	400;395;415;396	Corticotropin-releasing factor receptor 1;Corticotropin-releasing factor receptor 2	Crhr1;Crhr2	0.898942	S	HSIRARVARAMSIPTSPTRVSFHSIKQSTAV	0.785139	0.0122627
E9PUA3;Q8R0S2;A0A0R4J1U6	165;179;180	IQ motif and SEC7 domain-containing protein 1	Iqsec1	1	S	RMSRRIVLSNMRMQFSFEGPEKVHSSYFEGK	0.77279	0.0266254
A2A482;A2A484;A2A485;Q3UH28;Q3U1M7;A2A483;E9Q8D1	734;763;754;734;754;759;779		Zmynd8	0.999991	S	AIGKPPPSSTSAGNQSPPETPVLTRSATQAP	0.765066	0.0307235
H3BIX2;H3BK17;H3BKU0;Q9CZ00	37;37;37;3	Dysbindin domain-containing protein 1	Dbndd1	1	S	PPLPTPPADPIGRMESPEGAGPGEIVKDVKV	0.763975	0.0403008
Q3UYN2;Q9Z140	330;330	Copine-6	Cpne6	1	S	ASNGDPRSSQSLHCLSPRQPNHYLQALRTVG	0.756951	0.0400074
B7ZC24;A2A5L3;Q91W39	9;9;9	Nuclear receptor coactivator 5	Ncoa5	0.964569	S	_______MNTAPSRPSPTRRDPYSFGDSRDT	0.748586	0.0200799
Q6NS60	476	F-box only protein 41	Fbxo41	1	S	RRQAIQNWQRRPRRHSTEGEEGDVSDVGSRT	0.736368	0.0214554
Q6ZPJ3	833	E2/E3 hybrid ubiquitin-protein ligase UBE2O	Ube2o	0.978504	S	LESLKNMTVEQLLTGSPTSPTVEPEKPTREK	0.736202	0.00619684
Q80YA9;A2AI78	685;685	Connector enhancer of kinase suppressor of ras 2	Cnksr2	1	S	GYAERERIKQEQDYWSESDKEEADTPSTPKQ	0.731599	0.0479923
Q80YA9;A2AI78	687;687	Connector enhancer of kinase suppressor of ras 2	Cnksr2	1	S	AERERIKQEQDYWSESDKEEADTPSTPKQDS	0.731599	0.0479923
E9PUC5;F6Z9E6;Q2PFD7	340;969;1001	PH and SEC7 domain-containing protein 3	Psd3	0.999995	S	TTDGNEPVGLKKSHSSPSLNPDASPVTAKVK	0.730929	0.0139785
Q8CJ40	501	Rootletin	Crocc	1	S	LRGFSGQRTPTPPRHSPGRGRSPRRGLSPAC	0.726688	0.0370474
Q8CJ40	494	Rootletin	Crocc	1	T	ADTSDGSLRGFSGQRTPTPPRHSPGRGRSPR	0.726688	0.0370474
D3Z1F7;Q9DBN4	164;183	Putative monooxygenase p33MONOX	4833439L19Rik;P33monox	0.993589	S	HPASAQSTPSSTPHASPKQKSRGWFPSGSST	0.725811	0.0237912
Q8K310;A0A087WSU2	188;188	Matrin-3	Matr3	1	S	VPRDDWEEKRHFRRDSFDDRGPSLNPVLDYD	0.710291	0.0107255
E9Q2L2;Q91XM9;D3YUZ8	414;414;317	Disks large homolog 2	Dlg2	1	S	STATRQPSVTLQRAISLEGEPRKVVLHKGST	0.708411	0.00866128
Q9Z2D6	421	Methyl-CpG-binding protein 2	Mecp2	1	S	LSSSICKEEKMPRGGSLESDGCPKEPAKTQP	0.70413	0.0414282
H3BIW0;G3X8T2;Q0P678;H3BJN4	552;552;528;67	Zinc finger CCCH domain-containing protein 18	Zc3h18	0.999932	S	DPWRRSKSPKKKLGVSVSPSRARRRRKTSAS	0.699117	0.0136757
Q8VDQ8;A0A140LHL5	372;334	NAD-dependent protein deacetylase sirtuin-2	Sirt2	0.998706	S	GSQAPNPSTTISPGKSPPPAKEAARTKEKEE	0.695975	0.0470438
Q91VM5;Q9WV02;S4R1F6;A2AFI3	205;208;80;208	RNA binding motif protein, X-linked-like-1;RNA-binding motif protein, X chromosome;RNA-binding motif protein, X chromosome, N-terminally processed	Rbmxl1;Rbmx	1	S	PPRREPLPSRRDVYLSPRDDGYSTKDSYSSR	0.678879	0.00360818
Q3U9H3;Q61337;F7ABX5;D3YZR8	92;134;91;134	Bcl2-associated agonist of cell death	Bad	0.616435	S	EDEGMEEELSPFRGRSRSAPPNLWAAQRYGR	0.674535	0.0359371
A0A0B4J1P7;Q9WTR6	26;26	Cystine/glutamate transporter	Slc7a11	1	S	SKGGYLQGNMSGRLPSMGDQEPPGQEKVVLK	0.670793	0.00136085
P35802	267	Neuronal membrane glycoprotein M6-a	Gpm6a	0.998914	S	EDIKSKEEQELHDIHSTRSKERLNAYT____	0.668357	0.0137926
O88532	1054	Zinc finger RNA-binding protein	Zfr	1	S	NQRFNIHNNRKRRRDSDGVDGFEAEGKKDKK	0.656184	0.0188807
P16054	228	Protein kinase C epsilon type	Prkce	1	T	HELIITKCAGLKKQETPDEVGSQRFSVNMPH	0.65558	0.0296822
P32211	379	Muscarinic acetylcholine receptor M4	Chrm4	1	S	PAGMRPAANVARKFASIARNQVRKKRQMAAR	0.640501	0.0205412
Q80WV7	464	Serine/arginine repetitive matrix protein 3	Srrm3	0.983921	S	HGKRAKERPPRARPASTSPSPGTRGRRGGPE	0.53935	0.0198592
E9PUK6;A2A8V9;Q52KI8;E9QKA4;A2A8V8;F6UK16	616;611;616;616;602;62	Serine/arginine repetitive matrix protein 1	Srrm1	1	S	PSPPPRRRSPSPRRYSPPIQRRYSPSPPPKR	0.535739	0.043915
Q80X80	396	C2 domain-containing protein 2-like	C2cd2l	0.998743	S	RRQVCPLTPGPGKSLSPAATVTAELHYEQGS	0.534793	0.0130651
D3YUP9;F7AYY9;F7DAP1;F7BXL9;F6PZ09;F6SK63;F6TDF4;F7BZ55;F6XIT3	857;159;214;130;232;151;157;193;216		Adam22	0.884893	S	KNTEGPYFRTLSPAKSPSSSTGSIASSRKYP;PQTGSLDHRTLSPAKSPSSSTGSIASSRKYP	0.48763	0.00248816
Q6DFW4	509	Nucleolar protein 58	Nop58	1	S	KKKKDKKKHIKEEPLSEEEPCTSTAVPSPEK	0.467625	0.00179901
E0CXZ9;P62482;E0CXI4;Q3UPV6;E0CYS2	14;14;14;14;14	Voltage-gated potassium channel subunit beta-2	Kcnab2	0.999982	S	__MYPESTTGSPARLSLRQTGSPGMIYSTRY	0.406994	0.0155256
E9PUL5	244	Proline-rich transmembrane protein 2	Prrt2	1	S	VEEDRIGRAHGGHPGSPRGSLSRHPSSQLAG	0.269664	0.0395146
Q9CYT6;D3YTR7	311;199	Adenylyl cyclase-associated protein 2;Adenylyl cyclase-associated protein	Cap2	0.992556	S	GQIRSPTKTHTPSPTSPKSNSPQKHTPVLEL	0.147787	8.6157e-05
mPFC (ketamine-induced sites)
Proteins	Positions within proteins	Protein names	Gene names	Localization prob	Amino acid	Sequence window	ratio (ketamine-induced)	P (ketamine-induced)
Q99NE5;F6VBR4;F6Y0S3;F6VBV0;F6VBT9;F6TZK4;A0A087WSA4	790;751;751;751;751;751;56	Regulating synaptic membrane exocytosis protein 1	Rims1	1	S	VPEQQRTTHHRSRSVSPHRGDDQGRPRSRLP	2.51611	0.00218993
D3Z4N1	56		Rtkn	0.999406	S	DPSLTAGAMDKAREGSDTELQRKLDHEIRMR	2.32351	0.0322814
Q6I6G8	1048	E3 ubiquitin-protein ligase HECW2	Hecw2	0.999999	S	SALVHRQHLTRQRSHSAGEVGEDSRHAGPPV	2.06635	0.00786626
B2RW11	315		Ankrd34a	1	T	WAEKVTGGGPLSRRNTAPEAQESGLPSGLRQ	2.0279	0.0366569
Q3USB7	570	Inactive phospholipase C-like protein 1	Plcl1	1	S	EVTDEDEEAEMSRRMSGDYNGEQKHIWLCRE	1.93695	0.0113467
P14873	544	Microtubule-associated protein 1B;MAP1B heavy chain;MAP1 light chain LC1	Map1b	0.99977	S	PVKQVKLKQRADSRESLKPATKPVASKSVRK	1.91542	0.00819683
A0A0R4J107;Q8R146	186;187	Acylamino-acid-releasing enzyme	Apeh	0.999999	S	KAESFFQTKALDVSASDEEMARPKKPDQAIK	1.90601	0.0101641
Q80YA9;A2AI78	430;430	Connector enhancer of kinase suppressor of ras 2	Cnksr2	0.96594	S	YEYEKGRSSSQGRRESTPTYGKLRPISMPVE	1.90305	0.00406407
B7ZCU4;B7ZCU3;B7ZCU0;J3QNK8;Q8CBW3;B7ZCU2;B7ZCU5	231;231;231;231;231;231;231	Abl interactor 1	Abi1	0.999986	S	SPARLGSQHSPGRTASLNQRPRTHSGSSGGS	1.89529	0.0231818
Q2M3X8	67	Phosphatase and actin regulator 1	Phactr1	0.999994	S	EDDIDRRPIRRVRSKSDTPYLAEARISFNLG	1.87701	0.0281105
D3Z5P1;F8WI64;D3YUP0;Q0P5W1	619;1309;1339;1337	Vacuolar protein sorting-associated protein 8 homolog	Vps8	0.996242	S	SENKKGRITSSQVKMSPSYHQSKGDPPARKA	1.87246	0.0079288
P20357;G3UZK9;G3UZE9	365;207;447	Microtubule-associated protein 2	Map2	0.810529	S	VSLQDPSALATSKESSKDEEPLKDKADKVAD	1.86812	0.0188124
P28667	85	MARCKS-related protein	Marcksl1	1	T	PSQEAEAKGEVAPKETPKKKKKFSFKKPFKL	1.81455	0.0479686
Q8R574	227	Phosphoribosyl pyrophosphate synthase-associated protein 2	Prpsap2	1	S	GEAQDAESDLVDGRHSPPMVRSVAAIHPSLE	1.73929	0.000957621
E9QL65;Q8CI04	533;525	Conserved oligomeric Golgi complex subunit 3	Cog3	0.985476	S	VRLEEGEASGLRKSGSTDSLNPRPQTTISPA	1.69387	0.0271772
P14873	608	Microtubule-associated protein 1B;MAP1B heavy chain;MAP1 light chain LC1	Map1b	0.997839	S	PVKTESKPSVTEKEVSSKEEQSPVKAEVAEK	1.67676	0.0245221
Q8C8R3;S4R2R5	3343;422	Ankyrin-2	Ank2	0.999984	S	QGQETLSRAPDGRSKSESDASSLDAKTKCPV	1.65734	0.0307469
Q8C078;Q3TV45	99;99	Calcium/calmodulin-dependent protein kinase kinase 2	Camkk2	0.999934	S	ASDPESRSPLSGRKMSLQEPSQGGPASSSNS	1.65282	0.0169822
Q3UNH4	190	G protein-regulated inducer of neurite outgrowth 1	Gprin1	1	S	SSKVDIVSPGGDNAGSLRKVETISSGKMDPK	1.6423	0.0172902
F7A063;D3Z664;D6RHK6;D3Z4A7;D3Z7G2;D6RJL1;B7ZMU0;Q8C5X2;Q8CCA0	11;11;71;11;11;71;71;85;71	DCN1-like protein;DCN1-like protein 4	Dcun1d4	1	S	_____MPPRKKRRPASGDDLSAKKSRHDSMY	1.63928	0.0373902
A0A140T8S5;Q8K327	416;416	Chromosome alignment-maintaining phosphoprotein 1	Champ1	1	S	VPPVSPELRRPGPPLSPEIRSPAGSPELKKP	1.60066	0.0343236
P58871	429	182 kDa tankyrase-1-binding protein	Tnks1bp1	1	S	GHTESRPSSLAQRRFSEGVLQPPSQDQEKLG	1.59567	0.0444745
P19246	565	Neurofilament heavy polypeptide	Nefh	1	S	EAKSPGEAKSPAEPKSPAEPKSPAEAKSPAE	1.57766	0.0112608
Q7TQD2	15	Tubulin polymerization-promoting protein	Tppp	1	T	_MADSKAKPAKAANKTPPKSPGDPARAAKRL	1.56094	0.0121572
Q3UHJ0	668	AP2-associated protein kinase 1	Aak1	0.999832	S	LLQAAAAEASLNKSKSATTTPSGSPRTSQQN	1.55832	0.0225214
Q924A2	662	Protein capicua homolog	Cic	0.997119	S	ASPVIQRTAVRSRHLSASTPKAGVLTPPDLG	1.55669	0.0205953
A2ANU3	137	Synapse differentiation-inducing gene protein 1	Syndig1	1	S	TKDSLEYPDGKFIDLSGDDIKIHTLSYDVEE	1.55426	0.0417369
E9PUC5;F6Z9E6;Q2PFD7	368;997;1029	PH and SEC7 domain-containing protein 3	Psd3	1	T	KVKRNVSERKDHRPETPGIKQKVT_______	1.54621	0.007811
P35802	256	Neuronal membrane glycoprotein M6-a	Gpm6a	1	S	YVKDACRMQKYEDIKSKEEQELHDIHSTRSK	1.54175	0.0362221
E9Q2H1;Q80TP3	1549;1543	E3 ubiquitin-protein ligase UBR5	Ubr5	0.980474	S	SQSSYIIRNPQQRRISQSQPVRGRDEEQDDI	1.51049	0.010958
A8Y5D6;Z4YMF3;Q9QZX7	71;71;71	Serine racemase	Srr	1	T	KIRGALNAIRGLIPDTPEEKPKAVVTHSSGN	1.50709	0.0415477
Q0PHV7	10	Dapper homolog 3	Dact3	0.999978	S	______MIRAFSFPVSPERGRLRGWLEGSLA	1.50371	0.0236348
M0QW59;Q3UVC0	400;400	Kinase suppressor of Ras 2	Ksr2	1	S	TEANFSANTLSVPRWSPQIPRRDLGNSIKHR	1.49499	0.00353352
A2RSQ0	822	DENN domain-containing protein 5B	Dennd5b	0.999945	S	LQFQDREEKQEHLTDSPVALGPERRKSDSGV	1.49138	0.0370476
P70663;A0A0G2JFH7	155;155	SPARC-like protein 1	Sparcl1	1	S	YVDPNQRANITKGKESQEQPVSDSHQQPNES	1.48797	0.0413067
E9Q7S0;F7BQW7;D3Z656;Q8CHC4	1147;1162;1187;1147	Synaptojanin-1	Synj1	1	S	PAPARKEFGGVGAPPSPGVARREIEAPKSPG	1.48142	0.0203897
Q9QYX7	3598	Protein piccolo	Pclo	1	S	PQKVLHPDMAKVPPASPKTAKMMQRSMSDPK	1.48103	0.036038
Q8C8T7	460	Protein ELFN1	Elfn1	1	S	RQEEKHKKAVAAAAGSLKKTIIELKYGPEIE	1.47867	0.0474805
Q9R1L5	791	Microtubule-associated serine/threonine-protein kinase 1	Mast1	0.999997	S	KRFSASEASFLEGEASPPLGARRRFSALLEP	1.4751	0.0369508
Q7TQD2	19	Tubulin polymerization-promoting protein	Tppp	1	S	SKAKPAKAANKTPPKSPGDPARAAKRLSLES	1.46934	0.00818142
F6T9T6;Q8C3Q5	222;405	Protein shisa-7	Shisa7	1	S	EELGLAPAPNPRRVMSQEHLLGDGSRASRYE	1.46195	0.0223935
Q569Z6;Q8BZN7;F6YSQ2	379;379;22	Thyroid hormone receptor-associated protein 3	Thrap3	1	S	QTNADKEKLKEKGGFSDADVKMKSDPFAPKT	1.46072	0.0172062
Q3UMU9	635	Hepatoma-derived growth factor-related protein 2	Hdgfrp2	1	S	SEDGPRGGSSEELHDSPRDNSDPAKPGNERQ	1.45966	0.0419398
A0A0A6YW06;J3QNM3;E9QKQ9;E9QLZ9;Q03173	336;340;340;355;355	Protein enabled homolog	Enah	0.999522	S	YATVPRPLNKNSRPSSPVNTPSSQPPAAKSC	1.45455	0.0397842
Q03717	484	Potassium voltage-gated channel subfamily B member 1	Kcnb1	1	S	GEGVAKKDKVQDNHLSPNKWKWTKRALSETS	1.43795	0.00440636
Q8BTI8	2073	Serine/arginine repetitive matrix protein 2	Srrm2	0.995227	S	PVALSSSRMSCFSRPSMSPTPLDRCRSPGML	1.43719	0.0494295
H3BKQ7;H3BJD0;H3BL28;Q7TN74;H3BJD6	841;863;841;841;841		Ppp1r9a	1	S	GTQVNNNNNIFERRPSPGEVSKGDTMENVEV	1.43694	0.0018073
A2AC24;Q91V09	70;70	WD repeat-containing protein 13	Wdr13	0.995568	S	LRLRGQLLGQRYGPLSEPGSARAYSNSIVRS	1.43275	0.046012
Q99P72	953	Reticulon-4	Rtn4	1	S	VKPKVLTKEAEEKLPSDTEKEDRSLTAVLSA	1.43196	0.0493026
Q6PGJ3;P11627;A2AFG7;A2AFG8;F6UIL7	1161;1162;1156;1161;51	Neural cell adhesion molecule L1	L1cam	1	T	KRSKGGKYSVKDKEDTQVDSEARPMKDETFG	1.42866	0.00813461
E9Q1R5;P97445	2153;2200	Voltage-dependent P/Q-type calcium channel subunit alpha-1A	Cacna1a	0.969194	S	PDTGRARAREQRWSRSPSEGREHTTHRQGSS	1.41338	0.000555215
E9Q1R5;P97445	1888;1935	Voltage-dependent P/Q-type calcium channel subunit alpha-1A	Cacna1a	1	T	SKAKKLQAMREEQNRTPLMFQRMEPPSPTQE	1.40939	0.0104253
Q8BPN8;B0V2P5;F6RYL8	2394;2395;1597	DmX-like protein 2	Dmxl2	0.999696	S	VFGGGVKLVVKPRRQSESIAAPPVASEDMDK	1.39978	0.0387138
Q91XW9	736		Pcdhgc5	0.999692	S	EDGDRGGGHCCRGQDSPSREFYKQSSPNLQV	1.39372	0.012741
Q99K28	239	ADP-ribosylation factor GTPase-activating protein 2	Arfgap2	0.997014	S	LGAKKGLGAQKVSNQSFTEIERQAQVAEKLR	1.35498	0.0487153
G3UX48;Q7TSC1	834;889	Protein PRRC2A	Prrc2a	1	S	DEAAKMQAPPPKKEPSKEEPPQLSGPEAGRK	1.3455	0.0485353
A0A0R3P9D0;Q7TPB0	641;641	Lipid phosphate phosphatase-related protein type 3	Lppr3	1	S	RGFRSSCKQPGMGPGSPVSDVDQEEPRFGAV	1.32003	0.0160446
A2AAE1	2737	Uncharacterized protein KIAA1109	Kiaa1109	0.982251	S	ILEKSSETFGPAGVRSPTEPTCRVVFENEQD	1.31441	0.0493812
E9PWP6;Q99NE5;F6VBR4;F6Y0S3;F6VBV0;F6VBT9;F6TZK4	346;346;346;346;346;346;346	Regulating synaptic membrane exocytosis protein 1	Rims1	1	S	ERKERRETRRLEKGRSQDYPDRLEKREDGRV	1.30787	0.00996004
Q6PCN3	484	Tau-tubulin kinase 1	Ttbk1	0.952502	S	RVELQERRSRMDLPGSPSRQACSSQPAQMLS	1.30768	0.0203145
A0A0N4SW73;Q8R361	307;307	Rab11 family-interacting protein 5	Rab11fip5	1	S	DSIQSPKLLTHKRTYSDEASQLRAAPPRALL	1.29913	0.0368145
D3Z4U0;A0A0H2UH20;E9PUD0;Q9R020	153;47;116;153	Zinc finger Ran-binding domain-containing protein 2	Zranb2	1	S	AVGPASILKEVEDKESEGEEEDEDEDLSKYK	1.29504	0.0350141
Q8CDV2;Q9D5W0;E9Q7V6;A0A0N4SWG4;Q64338	441;432;460;529;469	Calcium/calmodulin-dependent 3',5'-cyclic nucleotide phosphodiesterase 1C	Pde1c	0.996327	S	IDESSQTGGTGQRRSSLNSINSSDAKRSGVK	1.27509	0.0188738
Q8N7N5	100	DDB1- and CUL4-associated factor 8	Dcaf8	1	S	TGHYSINDESRGHGHSDEEDEEQPRHRGQRK	1.25911	0.012411
Q6ZPJ3	406	E2/E3 hybrid ubiquitin-protein ligase UBE2O	Ube2o	1	S	RIMSCTPDTQCPRDHSMEDPDKKGEARAGSE	1.25664	0.043247
B8JJ91;B8JJ90;F6RJ39;Q9JIX8	121;134;771;825	Apoptotic chromatin condensation inducer in the nucleus	Acin1	0.999998	S	EKKESSMPKSFKRKISVVSATKGVQAGNSDT	1.25475	0.0167258
Q6ZPJ3	836	E2/E3 hybrid ubiquitin-protein ligase UBE2O	Ube2o	0.970046	S	LKNMTVEQLLTGSPTSPTVEPEKPTREKKFL	1.25466	0.0147418
E9QLQ9;B2RUG9;Q61315	2640;2674;2674	Adenomatous polyposis coli protein	Apc	0.990299	S	VRIEDCPINNPRSGRSPTGNTPPVIDSVSEK	1.24725	0.0299071
A0A0R4J0B8;J3QQ44	278;243		Sh3gl3	0.999953	T	SSTDANGVGPSSSSKTPGTDTPSDQPCCRGL	1.23977	0.0442008
P16054	350	Protein kinase C epsilon type	Prkce	0.999939	S	GNSPSEDDRSKSAPTSPCDQELKELENNIRK	1.23247	0.0315855
Q9DBS5	565	Kinesin light chain 4	Klc4	0.93677	S	QRSGSLGKIRDVLRRSSELLVRKLQGTEPRP	1.2228	0.0280623
Q7TQD2	158	Tubulin polymerization-promoting protein	Tppp	0.99893	S	IEGRAPVISGVTKAVSSPTVSRLTDTSKFTG	1.21447	0.0287839
Q8VDN2	47	Sodium/potassium-transporting ATPase subunit alpha-1	Atp1a1	1	S	MDELKKEVSMDDHKLSLDELHRKYGTDLSRG	1.20903	0.00719659
Q8BXR1	769	Probable cationic amino acid transporter	Slc7a14	1	S	KQNSEALIANDELDCSPE_____________	1.20143	0.0325849
E9PUA3;Q8R0S2	401;415	IQ motif and SEC7 domain-containing protein 1	Iqsec1	1	S	KRQSAYERSLGGQQGSPKHGPHGGPPKGLPR	0.825866	0.0125685
H3BIW0;G3X8T2;Q0P678;H3BJN4	507;507;483;22	Zinc finger CCCH domain-containing protein 18	Zc3h18	1	S	RDKDREKDKEKPKPRSPQPPSRQAEPPKKES	0.815499	0.00146268
F6W8Y8;Q99JB8	44;319	Protein kinase C and casein kinase II substrate protein 3	Pacsin3	1	S	LDTQRAISRKEKGGRSPDEVTLTSIVPTRDG	0.81114	0.0317763
E9PUK6;A2A8V9;Q52KI8;E9QKA4;A2A8V8	429;424;429;429;429	Serine/arginine repetitive matrix protein 1	Srrm1	1	S	TPQQSNRTRKSRVSVSPGRTSGKVTKHKGTE	0.810286	0.0123426
Q5SNZ0;F6R1B7;Z4YLN8	1387;368;87	Girdin	Ccdc88a	1	S	KLEEKIMDQYKFYDPSPPRRRGNWITLKMRK	0.808047	0.0166465
P16054	337	Protein kinase C epsilon type	Prkce	0.998284	S	KLAAGAESPQPASGNSPSEDDRSKSAPTSPC	0.803146	0.0345952
A0A0A0MQC7;A2A5Y6;P10637;B1AQW5	470;486;470;116	Microtubule-associated protein;Microtubule-associated protein tau	Mapt	0.999749	S	KGTSNATRIPAKTTPSPKTPPGSGEPPKSGE	0.802856	0.0420633
Q8VD37	324	SH3-containing GRB2-like protein 3-interacting protein 1	Sgip1	0.99997	T	EEKWVHFSDASPEHVTPELTPREQVVTPPAA	0.800395	0.0485148
Q8VD37	319	SH3-containing GRB2-like protein 3-interacting protein 1	Sgip1	1	S	VAVNTEEKWVHFSDASPEHVTPELTPREQVV	0.79848	0.00923879
Q61136	292	Serine/threonine-protein kinase PRP4 homolog	Prpf4b	1	S	KSPIVNERSRDRSKKSKSPVDLRDKSKDRRS	0.797281	0.0448358
Q61136	294	Serine/threonine-protein kinase PRP4 homolog	Prpf4b	1	S	PIVNERSRDRSKKSKSPVDLRDKSKDRRSRS	0.797281	0.0448358
A2BE92;A2BE93;Q9EQU5	30;30;30	Protein SET	Set	1	S	KPRPAAAPKLEDKSASPGLPKGEKEQQEAIE	0.793945	0.0114897
P26645	138	Myristoylated alanine-rich C-kinase substrate	Marcks	0.999947	S	ASSTSSPKAEDGAAPSPSSETPKKKKKRFSF	0.793258	0.0384673
B1AXV1;A2ALK6	114;735		Epb4.1l4b	1	S	QKVSSPQKSEVKSPLSPGAKSPSDHGGSLTL	0.787379	0.0182962
P19246	637	Neurofilament heavy polypeptide	Nefh	0.999987	S	EAKSPAEAKSPAEAKSPATVKSPGEAKSPSE	0.781421	0.0457738
P35436	929	Glutamate receptor ionotropic, NMDA 2A	Grin2a	1	S	RMDSPKRAADFIQRGSLIVDMVSDKGNLIYS	0.780365	0.0312104
E9PUK6;A2A8V9;Q52KI8;A2A8V8	892;887;915;878	Serine/arginine repetitive matrix protein 1	Srrm1	1	S	QEEPAAAPEPRKETESEAEDDNLDDLERHLR	0.777372	0.0415446
E9QKK4;Q8K3I9	137;136	Glucocorticoid-induced transcript 1 protein	Glcci1	1	S	RSPESRRRSSSPERRSPGSPVCRVDRPKSQH	0.775675	0.00220609
A0A087WSE3;E9QQ25;Q62407	241;493;493	Striated muscle-specific serine/threonine-protein kinase	Speg	0.959862	S	KAASLDERTRQRSATSDLELRFAQELGRIRR	0.773233	0.0016983
B1AZF9;B1AZF3;Q80YE4	662;719;710	Serine/threonine-protein kinase LMTK1	Aatk	0.99649	S	GYVSSFTDSYRDDCSSLEQTPRASPEVGHLL	0.762202	0.047641
A6MDD2;Q60673	309;307	Receptor-type tyrosine-protein phosphatase-like N	Ptprn	1	S	RAPRLPENGGNRAEDSSEGHEEEVLGGRGEK	0.757609	0.0126814
G3X8U8;O88622;E9Q954	135;135;52	Poly(ADP-ribose) glycohydrolase	Parg	0.985538	S	KVEKLENVPQLNLDKSPTEKSSQYLNQQQTA	0.754437	0.00370085
A0A0J9YUK0;O08759;A0A140LHS2;A0A0J9YUF2;A0A140LI50	8;8;8;8;8	Ubiquitin-protein ligase E3A	Ube3a	0.999999	S	________MATACKRSPGESQSEDIEASRMK	0.753268	0.0046648
Q80TA6	564	Myotubularin-related protein 12	Mtmr12	1	S	RGQQKGSRFKHQRQLSLPLTQSKSSPKRGFF	0.747321	0.0173085
P21619;A0A0R4J0Q5	427;446	Lamin-B2	Lmnb2	0.999853	S	GRGKRRRLETEDTSGSPSRASRVSSGSRLAQ	0.746748	0.0331899
F8VQN6;Q8R4H2	638;637	Rho guanine nucleotide exchange factor 12	Arhgef12	0.972562	S	QKSRHPKHLSTPSSVSPEPQDPAKLRQSGVA	0.745195	0.0340641
G3UWG2;Q60610;E9Q2Y4;E9Q1R7;J3QMH1;J3QQ55	1407;1407;595;438;62;123	T-lymphoma invasion and metastasis-inducing protein 1	Tiam1	0.99892	S	SILRDKHRRQLLKTESLPSAQQYVPFGGKRL	0.737155	0.015664
E9PZ19	1207		Igsf9b	0.981707	S	HQVVLQPSRLSPLTQSPLSSRTGSPELAARA	0.730238	0.00902744
Q8C015	107	Serine/threonine-protein kinase PAK 7	Pak7	1	T	ISVTRSNSLRKESPPTPDQGAASRIQGHSEE	0.728718	0.00471604
Q80YA9;A2AI78	685;685	Connector enhancer of kinase suppressor of ras 2	Cnksr2	1	S	GYAERERIKQEQDYWSESDKEEADTPSTPKQ	0.724476	0.0192923
Q80YA9;A2AI78	687;687	Connector enhancer of kinase suppressor of ras 2	Cnksr2	1	S	AERERIKQEQDYWSESDKEEADTPSTPKQDS	0.724476	0.0192923
Q8VDD5	1943	Myosin-9	Myh9	1	S	FVVTRRIVRKGTGDCSDEEVDGKADGADAKA	0.715166	0.045615
Q6PDI6	99	Protein FAM63B	Fam63b	0.999822	S	AASEVPSRGQHKVTASPELAEAAAGRGSGPV	0.714522	0.0320198
Q8K212	517	Phosphofurin acidic cluster sorting protein 1	Pacs1	1	S	TPRQKRSTPLKERQLSKPLSERTNSSDSERS	0.704818	0.0465933
Q6PNC0	2372	DmX-like protein 1	Dmxl1	1	S	GAHVPSKGQANSKALSVEGEKQNRHISPSKV	0.699116	0.0174243
A2A690	404	Protein TANC2	Tanc2	0.999973	S	HGTRMRQIASDSPHASPKHVDANRELPLTQA	0.692828	0.0350102
B2RUJ2;B7ZNX6;Q80TH2	849;849;849	Protein LAP2	Erbb2ip	0.937973	S	EPQKASSSADVGISKSTEDLSPQRSGPTGAV	0.667397	0.0352813
E9Q3I8;E9Q3I9;E9Q3I4;E9Q3I5;E9Q0N0;Q9Z0R4	623;623;586;623;623;623	Intersectin-1	Itsn1	1	S	ELREIHSKQQLQKQRSLEAARLKQKEQERKS	0.662917	0.0259247
F6TYF8;P70392;F7B9R2;D3Z6K8	205;805;204;804	Ras-specific guanine nucleotide-releasing factor 2	Rasgrf2	0.940977	S	PADKAGDSADMSPCRSPTTPRHLRYRQPGGQ	0.629547	0.00912093
O89032	419	SH3 and PX domain-containing protein 2A	Sh3pxd2a	0.913142	S	GSPAVARIAPQRAQISSPNLRTRPPPRRESS	0.610416	0.00989275
Q9DD18	205	D-tyrosyl-tRNA(Tyr) deacylase 1	Dtd1	0.948992	S	KEDRSASSGAEGDVSSEREP___________	0.608277	0.0272092
D3Z589;D3YU22;Q3UH68;D3YV55;F6X3N8	72;231;231;75;84	LIM and calponin homology domains-containing protein 1	Limch1	0.985018	S	PSPDVVLRGSSDGRGSDSESDLPHRKLPDVK	0.528722	0.0279114
Q3U1F9	340	Phosphoprotein associated with glycosphingolipid-enriched microdomains 1	Pag1	1	S	HKPGPCMKGPESACHSMKGLPQRSSSSCNDL	0.523679	0.037192
E9Q3I8;E9Q3I9;E9Q3I4;E9Q3I5;E9Q0N0;Q9Z0R4;Q6NZJ5;D3Z6P4	334;334;297;334;334;334;334;273	Intersectin-1	Itsn1	0.524572	S	VISSSSVDQRLPEEPSSEDEQQPEKKLPVTF	0.52215	3.89878e-05
E9QKK4;Q8K3I9	140;139	Glucocorticoid-induced transcript 1 protein	Glcci1	1	S	ESRRRSSSPERRSPGSPVCRVDRPKSQHIRT	0.505741	0.000916727
Q61548;E9Q9A3;E9QQ05;E9QLK9;Q3TWS4	313;311;313;313;311	Clathrin coat assembly protein AP180	Snap91	0.998805	S	APSPLSKSSPATTVTSPNSTPAKTIDTSPPV	0.502211	0.0358288
Q5SFM8	120	RNA-binding protein 27	Rbm27	0.999999	S	EPAEEERDTRKKKYPSPQKSRSESSERRTRE	0.493833	0.0108702
Q9WU22;E9Q0S8	358;358	Tyrosine-protein phosphatase non-receptor type 4	Ptpn4	0.994385	S	QYGKEKANKDRVFARSPSKPLARKLMDWEVV	0.428731	0.00698534
A2AVE4;F2Z3W3;Q6PIX5;A2AVE5	8;8;8;8	Inactive rhomboid protein 1	Rhbdf1	0.971724	S	________MSEARRDSTSSLQRKKPPWLKLD	0.423493	0.0443229
Q8VBY2	100	Calcium/calmodulin-dependent protein kinase kinase 1	Camkk1	0.995143	S	GAQVGPYSTGPASHISPRSWRRPTIESHRVA	0.411699	0.000731736
Q5SSM3;F6T1Y2	598;473	Rho GTPase-activating protein 44	Arhgap44	0.999927	S	QPTPERPSVSKSKELSPGSGQKGSPGSIQGT	0.301869	0.036309
E9QLQ9;B2RUG9;Q61315	2737;2771;2774	Adenomatous polyposis coli protein	Apc	0.999861	S	AERTPFSSSSSSKHSSPSGTVAARVTPFNYN	0.233465	0.0312947
Q3U0V1	481	Far upstream element-binding protein 2	Khsrp	1	S	PPNGDPNFKLFVIRGSPQQIDHAKQLIEEKI	0.194273	0.0419329
Q9ESN6;Q3UHH4;E9QKC6	424;441;450	Tripartite motif-containing protein 2	Trim2	1	S	DQHIRGSPFKLKVIRSADVSPTTEGVKRRVK	0.167063	1.34179e-06
NAc (ketamine-induced sites)
Proteins	Positions within proteins	Protein names	Gene names	Localization prob	Amino acid	Sequence window	ratio (ketamine-induced)	P (ketamine-induced)
E9PUL5	244	Proline-rich transmembrane protein 2	Prrt2	1	S	VEEDRIGRAHGGHPGSPRGSLSRHPSSQLAG	8.28383	0.00900173
G3X9H8;E9PXB7;Q8CFI0	363;484;512	E3 ubiquitin-protein ligase NEDD4-like	Nedd4l	0.855369	S	RAVKDTLSNPQSPQPSPYNSPKPQHKVTQSF	4.82094	0.000515883
Q9CPQ3	15	Mitochondrial import receptor subunit TOM22 homolog	Tomm22	1	S	_MAAAVAAAGAGEPLSPEELLPKAEAEKAEE	4.45652	0.00706099
Q69ZW3	1038	EH domain-binding protein 1	Ehbp1	1	S	FSQYVENRPEMKRQRSIQEDTKRGTEEKAEI	3.71284	0.0193798
F7BJK1;Q8CFX3	823;962		Pcdh1	0.974357	S	YRSNSPLPSIQLQPQSPSASKKHQVVQDLPP	3.40783	0.0379204
Q7TQD2	31	Tubulin polymerization-promoting protein	Tppp	0.999977	S	PPKSPGDPARAAKRLSLESEGANEGATAAPE	3.35568	0.00668045
A2ARP8;Q9QYR6	765;527	Microtubule-associated protein 1A;MAP1A heavy chain;MAP1 light chain LC2	Map1a	1	S	APPPAASGHRELALSSPEDLTQDFEELKREE	2.83059	0.0128175
Q6NS52	418	Diacylglycerol kinase beta	Dgkb	0.991699	S	QPNKATDKNKMQRANSVTMDGQGLQITPVPG	2.81683	0.00571864
Q9D7X1	20	BTB/POZ domain-containing protein KCTD4	Kctd4	1	S	IIRREKEREYEGRHNSVEDAEQGKNCKSTLM	2.71257	0.00683927
Q9DCC5;P23198;D3Z313	95;95;95	Chromobox protein homolog 3	Cbx3	0.999999	S	QKAGKEKDGTKRKSLSDSESDDSKSKKKRDA	2.60761	0.0204808
Q99NE5;F6VBR4;F6Y0S3;F6VBV0;F6VBT9;F6TZK4;A0A087WSA4	790;751;751;751;751;751;56	Regulating synaptic membrane exocytosis protein 1	Rims1	1	S	VPEQQRTTHHRSRSVSPHRGDDQGRPRSRLP	2.48408	0.00686571
Q60829	46	Protein phosphatase 1 regulatory subunit 1B	Ppp1r1b	0.999581	S	RRPTPAMLFRVSEHSSPEEEASPHQRTSGEG	2.35544	0.0407301
Q3UHC9;Q60603	870;897	Potassium voltage-gated channel subfamily H member 1	Kcnh1	0.810935	T	SGITKSDLRLDNVGETRSPQDRSPILAEVKH	2.29459	0.0433845
Q80X80	396	C2 domain-containing protein 2-like	C2cd2l	0.998743	S	RRQVCPLTPGPGKSLSPAATVTAELHYEQGS	2.28992	0.0135098
Q3UMB5	788	Smith-Magenis syndrome chromosomal region candidate gene 8 protein homolog	Smcr8	1	S	MDFQKWKLIGLQRVASPANVGTLHTLSRYSR	1.86463	0.0448488
E9QLQ9;B2RUG9	2058;2092		Apc	0.999399	S	LDLKDLQRPDSEHAFSPDSENFDWKAIQEGA	1.81312	0.0329504
Q6P9K8	1259	Caskin-1	Caskin1	1	S	SPTPASKKVPLPGPGSPEVKRAHGTPPPVSP	1.79808	0.0299163
E9Q9C3;Q9QZQ1;E9PYX7	391;391;391	Afadin	Mllt4	1	S	GSALPPEKLPYLVELSPGRRNHFAYYSYHTY	1.72005	0.020358
D3Z0Y4;D3YYR9;E9Q0W6;E9Q4K0;Q8BL65;F6VVW4;F7A5C5	132;151;383;383;364;110;100	Actin-binding LIM protein 2	Ablim2	0.742046	S	GEGDQDDRSYKQCRTSSPSSAGSVSLGHYTP;TEGDQDDRSYKQCRTSSPSSAGSVSLGHYTP	1.64609	0.0408513
Q6P9K8	650	Caskin-1	Caskin1	0.999926	S	IESPPPSEPAAAECQSPKMTTFQDSELSGEL	1.58383	0.0161892
Q80X80	662	C2 domain-containing protein 2-like	C2cd2l	0.961961	S	IFRRRPRQKEAGLSQSHDDLSNTTATPSVRK	1.57649	0.0180086
Q9D8S9	81	BolA-like protein 1	Bola1	1	S	THFRVAVVSSRFEGMSPLQRHRLVHEALSEE	1.55103	0.00756157
P22933	390	Gamma-aminobutyric acid receptor subunit delta	Gabrd	0.999992	S	AISRRQGRVPGNLMGSYRSVEVEAKKEGGSR	1.53791	0.0402842
Q8CJ40	501	Rootletin	Crocc	1	S	LRGFSGQRTPTPPRHSPGRGRSPRRGLSPAC	1.51637	0.037409
Q8CJ40	494	Rootletin	Crocc	1	T	ADTSDGSLRGFSGQRTPTPPRHSPGRGRSPR	1.51637	0.037409
E9PUM4	1843		Tln2	1	T	MVDAIAEAMSKLDEGTPPEPKGTFVDYQTTV	1.50236	0.0354064
Q5DQR4	590	Syntaxin-binding protein 5-like	Stxbp5l	0.999638	S	PFPDLSSQLPPSRSLSGSTNTVSSEGVTKDS	1.50179	0.0331207
A0A087WSH6;A0A087WRN5	113;236		Gm13889	0.999836	S	LSLQREPLGSCKLRNSLDSSDSDSAL_____	1.49423	0.0165489
A0A0R3P9D0;Q7TPB0;E9QAX3	320;320;320	Lipid phosphate phosphatase-related protein type 3	Lppr3	0.998133	S	TQRGHESMYQQNKSVSTDELGPPGRLEGVPR	1.49047	0.0462341
Q03391	1049	Glutamate receptor ionotropic, NMDA 2D	Grin2d	0.999629	S	AAVGPPLCRLAFEDESPPAPSRWPRSDPESQ	1.48621	0.0204853
H3BIV5;D3YVF0	227;220	A-kinase anchor protein 5	Akap5	1	T	IELELENKSSAIQMGTPELEKETKVITEKPS	1.46974	0.0133303
P63318	342	Protein kinase C gamma type	Prkcg	1	S	PSPSPTDSKRCFFGASPGRLHISDFSFLMVL	1.46653	0.0366072
F8WHM3;P16283;D3Z5A2	296;296;99	Anion exchange protein 3	Slc4a3	0.998305	S	RHLVKKPSRIQGGRGSPSGLAPILRRKKKKK	1.46045	0.0472893
Q9DCU2	9	Plasmolipin	Pllp	0.809771	S	_______MAEFPSKVSTRTSSPAQGVGASVS	1.45016	0.015622
A0A0R4J087;Q8BJI1;A0A0R4J252	662;665;624	Sodium-dependent neutral amino acid transporter SLC6A17	Slc6a17	1	S	TLSVSYKKGRMMKDISNLEENDETRFILSKV	1.44745	0.024196
Q6PCN3	441	Tau-tubulin kinase 1	Ttbk1	0.996971	S	RGVGVPSSPVRAPPDSPTTPVRSLCYRRVNS	1.44441	0.00159944
Q2M3X8;B1B1B8	237;214	Phosphatase and actin regulator 1;Phosphatase and actin regulator	Phactr1	1	S	DPGAPVKLPCLPVKLSPPLPPKKVLICMPVG	1.42644	0.0422354
E9Q6Q2;E0CZE3;E9QMI9;E9QJQ9;E0CYT1;E9QMI8;E9QM73;Q3UH66;A0A0R4J1Z1;F6SRP4	1660;1770;1671;1770;1758;1770;1770;1770;911;265	Serine/threonine-protein kinase WNK2	Wnk2	0.999929	S	GDERPRRRSQVQKQSSLPGTGGVASDFVKKA	1.42356	0.0251232
Q62417	794	Sorbin and SH3 domain-containing protein 1	Sorbs1	1	S	HCSNVSNDSREGSGGSVHGDFPKHRLNKCKG	1.41807	0.0234813
Q8BPN8;B0V2P5;B0V2P6;F6RYL8	1288;1288;1114;490	DmX-like protein 2	Dmxl2	1	S	AQWKHSVKFGNVDADSPVEETIQDHSALKSS	1.41275	0.00606806
Q8JZR6	259	Electroneutral sodium bicarbonate exchanger 1	Slc4a8	0.999696	S	KQSDPHSMDRDGQTVSPQSATNLEVKNGVNC	1.39934	0.0128568
P14873	561	Microtubule-associated protein 1B;MAP1B heavy chain;MAP1 light chain LC1	Map1b	1	S	KPATKPVASKSVRKESKEETPEVTKTSQVEK	1.38509	0.014278
O35607	863	Bone morphogenetic protein receptor type-2	Bmpr2	1	S	QNQFIGEDTRLNINSSPDEHEPLLRREQQAG	1.37147	0.0493033
Q6P6P9;A0A0A6YXK1;P97438	354;362;366	Potassium channel subfamily K member 2	Kcnk2	1	S	IYDKFQRATSVKRKLSAELAGNHNQELTPCR	1.36539	0.0208009
E9PXF0	805		Pcdh17	0.5	S	ATSPMYFDYQTRLPLSSPRSEVMYLKPASNN	1.36275	0.0332291
E9PXF0	806		Pcdh17	0.5	S	TSPMYFDYQTRLPLSSPRSEVMYLKPASNNL	1.36275	0.0332291
E9Q8I9;A0A0J9YVH0;A0A0J9YTT8	2495;485;128	Protein furry homolog	Fry	1	S	EGESMDNFNWGVRRRSLDSLDKCDMQILEER	1.36206	0.0276082
B9EHJ3;A0A0U1RPW2	912;912		Tjp1	1	S	PYSPQAQPQAIHRIDSPGLKPASQQVYRKEP	1.35322	0.0233513
Q8C2Q3;E9QL13	206;206	RNA-binding protein 14	Rbm14	1	T	FGNSTGGFDGQARQPTPPFFGRDRSPLRRSP	1.31595	0.0111035
O88737;V9GX98	3516;745	Protein bassoon	Bsn	1	S	GRARPPMRSQASEEESPVSPLGRPRPAGGAL	1.31097	0.038935
E9QK04;P97798	1209;1209	Neogenin	Neo1	1	S	LWIHHERLELKPIDKSPDPNPVMTDTPIPRN	1.30719	0.0335297
A0A140T8I9;E9Q3L2	207;268		Pi4ka	0.999999	S	TLKRKTSSVSSISQVSPERGIPPPSSPGGSA	1.30296	0.00756332
A0A087WPM2;B8QI36;B8QI34;Q8BSS9;A0A0R4J238	140;140;163;163;163	Liprin-alpha-2	Ppfia4;Ppfia2	0.999995	S	HERSLRMTVVKRQAQSPSGVSSEVEVLKALK	1.2862	0.044447
Q8BGT6	496	MICAL-like protein 1	Micall1	0.97992	S	SPKTKKRPAPRAPSASPLAIHASRLSHSEPP	1.28086	0.0115916
Q80X80	660	C2 domain-containing protein 2-like	C2cd2l	0.976039	S	KLIFRRRPRQKEAGLSQSHDDLSNTTATPSV	1.27973	0.0124923
Q8BNW9	70	Kelch repeat and BTB domain-containing protein 11	Kbtbd11	1	S	SPPQSRASAAEGSEASPPSLRSDLRVVETQW	1.25778	0.0103826
Q99PT1	34	Rho GDP-dissociation inhibitor 1	Arhgdia	1	S	EEDEHSVNYKPPAQKSIQEIQELDKDDESLR	1.25162	0.0234831
H9KV04;Q8R3C0	154;154	Mini-chromosome maintenance complex-binding protein	Mcmbp	0.985748	S	SWVKEAYVNANQARVSPSTSYTPSRHKRSYE	1.24909	0.00292712
Q6GYP7	859	Ral GTPase-activating protein subunit alpha-1	Ralgapa1	0.998089	S	ERLRSGNASTMTRRGSSPGSLEIPKDLPDIL	1.24105	0.039592
O88737;V9GX98	3512;741	Protein bassoon	Bsn	1	S	SMAHGRARPPMRSQASEEESPVSPLGRPRPA	1.23518	0.0354256
Q3V113;Q80V76	264;301		Pygo2	1	T	NQPSFPPSSSGRGGGTPDANSLAPPGKAGGG	1.21433	0.0253822
D3Z4U0;A0A0H2UH20;E9PUD0;Q9R020	188;82;151;188	Zinc finger Ran-binding domain-containing protein 2	Zranb2	0.999739	S	EDEDDADLSKYNLDASEEEDSNKKKSNRRSR	1.20244	0.0171744
A2BE92;A2BE93;Q9EQU5	30;30;30	Protein SET	Set	1	S	KPRPAAAPKLEDKSASPGLPKGEKEQQEAIE	0.832618	0.0335637
F7AYW2;F8WHT3;Q7TPM1	549;621;621	Protein PRRC2B	Prrc2b	0.99216	S	SSSSSSIEEEVRESGSPAQEFSKYQKSLPPR	0.829582	0.0227303
P20357;Q80X35;Q80ZL4;Q3TLQ0	1783;421;422;453	Microtubule-associated protein 2;Microtubule-associated protein	Map2	0.99979	S	HAKARVDHGAEIITQSPSRSSVASPRRLSNV	0.820102	0.0419598
Q811P8	856	Rho GTPase-activating protein 32	Arhgap32	0.999834	S	SQSQTPGSTASSEPVSPVQEKLSPFFTLDLS	0.794924	0.0155585
K4DI76;J3QJW3;Q80TJ1	89;89;89	Calcium-dependent secretion activator 1	Cadps	0.99927	S	GGLQPSSRAGGGRPSSPSPSVVSEKEKEELE	0.791561	0.0369187
A3KFN7;A0A0R4J1R8;P63058	12;12;12	Thyroid hormone receptor alpha	Thra	1	S	____MEQKPSKVECGSDPEENSARSPDGKRK	0.790982	0.0450832
Q8BR92	315	Paralemmin-2	Palm2	1	S	TIKAELVLIDEDDEKSLREKTVTDVSTIDGN	0.78487	0.0345298
E9PW51;Q3TQ29;Q3UR91;Q80U58;F7A034	181;181;181;181;43	Pumilio homolog 2	Pum2	1	S	ADCKDFNRTPGSRQASPTEVVERLGPSTNPP	0.776251	0.0483659
E9Q3M9	162		2010300C02Rik	1	S	AEETGMSSEDDGLPRSPPEMSLLHDVGPGTT	0.767094	0.0490809
Q8C8R3;S4R2R5	3362;441	Ankyrin-2	Ank2	1	S	ASSLDAKTKCPVKARSYIETETESRERAEGF	0.761881	0.0130556
P60879	115	Synaptosomal-associated protein 25	Snap25	1	S	AYKKAWGNNQDGVVASQPARVVDEREQMAIS	0.755877	0.0315999
Q80X80	468	C2 domain-containing protein 2-like	C2cd2l	0.998921	S	QSRPRVDGKLDSPSRSPSKVEVTEKMTTVLS	0.751189	0.0467957
D9HP81;Q9EQZ7	1137;1095	Regulating synaptic membrane exocytosis protein 2	Rims2	0.997786	S	PALSRSHPRTGSVQTSPSSTPGTGRRGRQLP	0.748467	0.00319853
Q6ZPE2	1047	Myotubularin-related protein 5	Sbf1	1	S	HTPGRPPRVTKDKGPSFRTLSRNLMKNAKKT	0.74441	0.012916
Q9QYB8;A0A0N4SWF0	60;60	Beta-adducin	Add2	0.998585	S	FNLMEQKKRVTMILQSPSFREELEGLIQEQM	0.742711	0.00503767
A2AU91;A2AU89;P70399	1096;1096;1090	Tumor suppressor p53-binding protein 1	Trp53bp1;Tp53bp1	0.951545	S	PVGPVMDDAAPEDSASPVSQQRASQEQRASQ	0.720962	0.015513
Q5SSM3;F6T1Y2	598;473	Rho GTPase-activating protein 44	Arhgap44	0.999927	S	QPTPERPSVSKSKELSPGSGQKGSPGSIQGT	0.703187	0.0268759
P48678;D3YUF7	22;22	Prelamin-A/C;Lamin-A/C	Lmna	0.824806	S	RRATRSGAQASSTPLSPTRITRLQEKEDLQE	0.68015	0.00889617
A0A0G2JFQ2;B7ZBW1;B7ZBV3;B7ZBV7;B7ZBV6;B7ZBV4;Q9Z351;B7ZBV8;B7ZBV9;F6UC55;B7ZBW2	645;655;529;645;676;681;681;669;673;598;642	Potassium voltage-gated channel subfamily KQT member 2	Kcnq2	0.999782	S	AYFGAKEPEPAPPYHSPEDSRDHADKHGCII	0.673097	0.0451107
Q68FH0;A2AS45;A2AS44	326;326;326	Plakophilin-4	Pkp4	0.999995	S	VGSPLTLTDAQTRVASPSQGQVGSSSPKRSG	0.645026	0.0377387
O54784	316	Death-associated protein kinase 3	Dapk3	0.999743	S	SLKSHSSMPRNTSYASFERFSRVLEDVAAAE	0.6289	0.0338559
Q80U49	1101	Centrosomal protein of 170 kDa protein B	Cep170b	0.999734	S	SATAQKVQQALTRSNSLSTPRPTRASRLRRA	0.622367	0.0443268
A2RSJ4	988	UHRF1-binding protein 1-like	Uhrf1bp1l	0.999998	S	KISEDESSGLSHKSGSGEMTSEGSHTKDVAS	0.620557	0.0332764
A0A0A6YWD2;A0A0A6YVY9;A0A0A6YXV2;A0A0A6YY76;B5TVM2	384;403;452;492;511	Immunoglobulin-like domain-containing receptor 2	Ildr2	0.999971	S	RSREPPGDGERGWTYSPAPARRRPPEDAPLP	0.606538	0.0326638
Q3UYC0	113	Protein phosphatase 1H	Ppm1h	0.989397	T	CEVLTVKKKAGTITSTPNRNSKRRSSLPNGE	0.599976	0.024713
E9Q3W1;F6YBC9;E9Q4G7;E9PWB2;Q8BK63	349;134;321;321;321	Casein kinase I isoform alpha	Csnk1a1	0.926945	T	AQQAASSSGQGQQAQTPTGKQTDKTKSNMKG	0.588214	0.0363379
Q60771	198	Claudin-11	Cldn11	0.937897	S	QSFGENRFYYSSGSSSPTHAKSAHV______	0.576379	0.0213076
E9QKH8;O35927	272;273	Catenin delta-2	Ctnnd2	0.967757	S	APPRGGSPLTTTQGGSPTKLQRGGSAPEGAA	0.510509	0.0352594
B2RY58;O70507;O88703	719;704;641	Potassium/sodium hyperpolarization-activated cyclic nucleotide-gated channel 4;Potassium/sodium hyperpolarization-activated cyclic nucleotide-gated channel 2	Hcn4;Hcn2	1	S	ETVAIDRLDRIGKKNSILLHKVQHDLSSGVF;ETVALDRLDRIGKKNSILLHKVQHDLNSGVF	0.498784	0.0461895
Q3U4W8;P56399	756;779	Ubiquitin carboxyl-terminal hydrolase;Ubiquitin carboxyl-terminal hydrolase 5	Usp5	1	S	DDLDAEAAMDISEGRSAAESISESVPVGPKV	0.477267	0.0423614
Q6ZQK5	384	Arf-GAP with coiled-coil, ANK repeat and PH domain-containing protein 2	Acap2	0.935719	S	DESEKLDKKSSPSTGSLDSGNESKEKLLKGE	0.446413	0.000357685
Q7TS64;Q99MK8	628;670	Beta-adrenergic receptor kinase 1	Adrbk1	1	S	QQLVQRVPKMKNKPRSPVVELSKVPLIQRGS	0.411542	0.0323567
P35347;E9QNK5;Q3UQP0;Q60748	400;395;415;396	Corticotropin-releasing factor receptor 1;Corticotropin-releasing factor receptor 2	Crhr1;Crhr2	0.898942	S	HSIRARVARAMSIPTSPTRVSFHSIKQSTAV	0.390596	0.00196712
P19246	715	Neurofilament heavy polypeptide	Nefh	1	S	EVKSPAEAKSPAEVKSPGEAKSPAAVKSPAE	0.381513	0.0305757
Q8BNW9	67	Kelch repeat and BTB domain-containing protein 11	Kbtbd11	1	S	GDDSPPQSRASAAEGSEASPPSLRSDLRVVE	0.379323	0.0223343
Q9Z0P4	157	Paralemmin-1	Palm	0.999995	S	PLGTPKENRTSTPVRSPGGSTMMKAAMYSVE	0.377413	0.0355797
Q3UMU9	635	Hepatoma-derived growth factor-related protein 2	Hdgfrp2	1	S	SEDGPRGGSSEELHDSPRDNSDPAKPGNERQ	0.356516	0.0272858
P06837	142	Neuromodulin	Gap43	0.999793	S	GSAETESAAKATTDNSPSSKAEDGPAKEEPK	0.267263	0.0243709
Q9QYB8	532	Beta-adducin	Add2	0.999854	S	SQLLASVIAEKSRSPSTESQLMSKGDADTKD	0.068298	0.000974851
A0A0R4J2B2;Q6WVG3	189;189	BTB/POZ domain-containing protein KCTD12	Kctd12	0.96743	S	AGAPSPTLELASRSPSGGAAGPLLTPSQSLD	0.0661968	0.000152381
mPFC (CUMS+ketamine vs. Control+saline)
P63318	322	Protein kinase C gamma type	Prkcg	0.967266	S	YPLELYERVRMGPSSSPIPSPSPSPTDSKRC	8.91769	0.00137565
A0A0R4J087;Q8BJI1;A0A0R4J252	683;686;645	Sodium-dependent neutral amino acid transporter SLC6A17	Slc6a17	0.999994	S	DETRFILSKVPSEAPSPMPTHRSYLGPGSTS	5.00875	0.00716234
Q9Z0P4	116	Paralemmin-1	Palm	0.999988	S	GESAPAASKENSAAPSPGRPQSASPAKEEQK	4.44539	0.00449737
P63318;Q2NKI4	687;636	Protein kinase C gamma type;Protein kinase C	Prkcg	0.986144	S	GFTYVNPDFVHPDARSPTSPVPVPVM_____	3.73737	0.0363279
D3YXZ3;Q91YS4;O88448	576;578;574	Kinesin light chain 2	Klc2	0.863726	S	GGGPQEPPNSRMKRASSLNFLNKSVEEPVQP	3.13848	0.0154283
D3Z390;Q921C5	337;411	Protein bicaudal D homolog 2	Bicd2	0.999387	S	LSALRRLQAGKERQTSLDNEKDRDSHEDGDY	2.85903	0.0180394
P42932;H3BL49	537;478	T-complex protein 1 subunit theta	Cct8	1	S	DQIIMAKPAGGPKPPSGKKDWDDDQND____	2.65443	0.0281246
P20357;G3UZK9;G3UZE9;F7ALC8	283;125;365;219	Microtubule-associated protein 2	Map2	0.999997	S	PTESKKDEWGLAAPISPGPLTPMREKDVLED	2.6529	0.00597662
D3Z4N1	56		Rtkn	0.999406	S	DPSLTAGAMDKAREGSDTELQRKLDHEIRMR	2.60572	0.020466
Q6PCN3	441	Tau-tubulin kinase 1	Ttbk1	0.996971	S	RGVGVPSSPVRAPPDSPTTPVRSLCYRRVNS	2.5423	0.00515061
Q8QZT2	222	Centriole, cilia and spindle-associated protein	Ccsap	1	S	QVEKRKLAAQRQRAHSVDVEKNQRVKPASAE	2.52026	0.014427
A0A0J9YUM2;A0A0J9YVH8;A0A0J9YUZ2;J3QQ18;F6SEU4;A0A0A6YVS6;A0A140T8K9	1056;1070;2;1070;1070;1055;1011	Ras/Rap GTPase-activating protein SynGAP	Syngap1	1	S	GGSGGGQPPPLQRGKSQQLTVSAAQKPRPSS	2.51164	0.00870874
Q8BTI8	875	Serine/arginine repetitive matrix protein 2	Srrm2	0.986097	S	TPSRQSCSGSSPRVKSSTPPRQSPSRSSSPQ	2.50969	0.0258204
Q8BTI8	876	Serine/arginine repetitive matrix protein 2	Srrm2	0.572008	S	PSRQSCSGSSPRVKSSTPPRQSPSRSSSPQP	2.50969	0.0258204
H7BX26;Q6A065;A0A0A6YXK7	963;963;198	Centrosomal protein of 170 kDa	Cep170	0.998221	S	RKSFTSLYKDRCSTSSPSKDVTKSGSREKIE	2.48983	0.00245187
Q3UUG6	322	TBC1 domain family member 24	Tbc1d24	0.948258	S	NEKALRQKGITVKQKSVSLSKRQFVHLAVHA	2.45634	0.0397417
A2ARP8;Q9QYR6	1818;1580	Microtubule-associated protein 1A;MAP1A heavy chain;MAP1 light chain LC2	Map1a	1	S	EDKSTTPKEMTLDQKSPEKAKGVEQQDGAVP	2.39169	0.0150828
Q8C996	56	Transmembrane protein 163	Tmem163	0.999984	S	SSVQSDEERQPRISESGQFSDGLEDRGLLES	2.35919	0.0484873
P28667	85	MARCKS-related protein	Marcksl1	1	T	PSQEAEAKGEVAPKETPKKKKKFSFKKPFKL	2.34535	0.00984153
E9PUL5	98	Proline-rich transmembrane protein 2	Prrt2	0.999965	S	QATDLSLNPEEGSKASPSPSPSEARQEPASK	2.32531	0.0491676
Q6P5F7	522	Protein tweety homolog 3	Ttyh3	0.93082	S	AKYLATSQPRPDSSGSGH_____________	2.31637	0.0113308
Q6PCN3	1034	Tau-tubulin kinase 1	Ttbk1	0.983618	S	PASQQEPVTKKGTTISPSRHAMPGSRPRSRI	2.28474	0.0347711
Q61687;F6RDB7;A0A0G2JED2	912;873;33	Transcriptional regulator ATRX	Atrx	1	S	SDGAEKPSVKEENVNSPEDKRVSKTKEKTKH	2.28127	0.0233523
E9PUK6;A2A8V9;Q52KI8;E9QKA4;A2A8V8	463;458;463;463;463	Serine/arginine repetitive matrix protein 1	Srrm1	1	S	SPSPAPKPRKVELSESEEDKGSKMAAADSVQ	2.25555	0.00189503
Q3TIX9	81	U4/U6.U5 tri-snRNP-associated protein 2	Usp39	1	S	LPVVRVKREREADEDSEPEREVRAKNGRVDS	2.22564	0.0102835
Q6ZPQ6;E9PYJ7;A0A0G2JFQ8	365;365;365	Membrane-associated phosphatidylinositol transfer protein 2	Pitpnm2	1	S	YCTEEKQAKDMTKWNSNDLMDKMESPEPEES	2.18068	0.0325302
E9PUC5;F6Z9E6;Q2PFD7	368;997;1029	PH and SEC7 domain-containing protein 3	Psd3	1	T	KVKRNVSERKDHRPETPGIKQKVT_______	2.14822	0.00295849
Q91VM5	163	RNA binding motif protein, X-linked-like-1	Rbmxl1	0.999771	T	RGPPPRSGGPPPKRSTPSGPVRSSSGMGGRT	2.09825	0.0328059
A2A9S3;A2A9S2;A2A9R8;A2A9R6;Q8BVA9;A2A9S0;Q61701;A2A9R4;A2A9S1;A2A9R5	36;33;33;38;33;50;38;31;46;31	ELAV-like protein;ELAV-like protein 4	Elavl4	1	S	SNTSNGPSSNNRNCPSPMQTGAATDDSKTNL	2.06305	0.0124083
A0A0G2JGQ6;A0A0G2JE54;Q80VB6;A0A0G2JGH1;A0A0G2JEN4;A8IP62;H7BX36;Q1EDH1;Q9JLM8;Q8CCN4	330;23;330;23;23;23;23;23;330;23	Serine/threonine-protein kinase DCLK1	Dclk1	0.999007	S	NGTPGSQLSTPRSGKSPSPSPTSPGSLRKQR	2.04543	0.0181733
E9PYZ7;E9PUF4;E9Q640;Q6NZN0	127;127;127;127	RNA-binding protein 26	Rbm26	0.999986	S	KEEEREKKFSRRLNHSPPQSSSRYRDNRSRD	1.99921	0.0195275
P63328	462	Serine/threonine-protein phosphatase 2B catalytic subunit alpha isoform	Ppp3ca	1	S	ATVEAIEADEAIKGFSPQHKITSFEEAKGLD	1.99395	0.0358935
B1ASC0;Q8CGM1;H7BX92;H7BX74;H7BWZ2	1415;1503;1431;1486;1519	Brain-specific angiogenesis inhibitor 2	Adgrb2;Bai2	1	S	TFDRYRSQSSAKEKPSPPGGRPGLSQHRRHQ	1.9939	0.0118428
Q9DB52	144	Protein FAM122A	Fam122a	0.974394	S	ASPKRIDFIPVSPAPSPTRGIGKQCFSPSLQ	1.99072	0.0183856
Q91XW9	736		Pcdhgc5	0.999692	S	EDGDRGGGHCCRGQDSPSREFYKQSSPNLQV	1.94916	0.00494696
Q505D1	1011	Serine/threonine-protein phosphatase 6 regulatory ankyrin repeat subunit A	Ankrd28	0.998275	S	TFNAINRYTNTSKTVSFEALPIMRNEASSYC	1.94032	0.00321352
Q9QXS1;E9Q3W4	1729;1424	Plectin	Plec	1	S	TAQRSAEVELQSKRASFAEKTAQLERTLQEE	1.93456	0.0286834
Q3UHD9	1172	Arf-GAP with GTPase, ANK repeat and PH domain-containing protein 2	Agap2	1	S	TTPSITATPSPRRRSSAASLGRVDTTIALV_	1.91252	0.00209476
Q9CR86	33	Calcium-regulated heat stable protein 1	Carhsp1	1	S	SVGLLDTPRTRDRSPSPLRGNVVPSPLPTRR	1.8964	0.0103244
Q9ET80	465	Junctophilin-1	Jph1	0.999429	S	KESPHFYRKGTTPPRSPESSPKQSHSPQPSS	1.8758	0.0372521
Q5NCM6;Q8CHU3	192;192	Epsin-2	Epn2	1	S	LSTSYSEQEYGKAGGSPASYHGSTSPRVSSE	1.87104	0.0417138
Q99PV8;A0A0R4J1E1	381;187	B-cell lymphoma/leukemia 11B	Bcl11b	1	S	RLRELAGNSSTPPPVSPGRGNPMHRLLNPFQ	1.84822	0.014612
Q99P72	953	Reticulon-4	Rtn4	1	S	VKPKVLTKEAEEKLPSDTEKEDRSLTAVLSA	1.82785	0.0276491
P60191	254	Regulating synaptic membrane exocytosis protein 4	Rims4	1	S	SSMVDPATGPLLRQASQLSLESTVGPCGERS	1.82385	0.00943602
D3YZU5;D3YZU4;D3YZU1	1282;1283;1291	SH3 and multiple ankyrin repeat domains protein 1	Shank1	1	S	LGPGAPPGPRLRHSKSIDEGMFSAEPYLRLE	1.80748	0.00378854
Q3UNH4	190	G protein-regulated inducer of neurite outgrowth 1	Gprin1	1	S	SSKVDIVSPGGDNAGSLRKVETISSGKMDPK	1.77096	0.00754891
Q91V14;A0A076FR46	1047;1047	Solute carrier family 12 member 5	Slc12a5	0.919978	S	KDKSVAEKNKGPSPVSSEGIKDFFSMKPEWE	1.74871	0.0284925
Q8C052	471	Microtubule-associated protein 1S;MAP1S heavy chain;MAP1S light chain	Map1s	0.993246	S	APSRANSQDSLASRDSARKEPVRGTVGSIAN	1.74772	0.0435739
Q6PCN3	443	Tau-tubulin kinase 1	Ttbk1	0.828181	T	VGVPSSPVRAPPDSPTTPVRSLCYRRVNSPE	1.74755	0.0123079
Q9D7X1	20	BTB/POZ domain-containing protein KCTD4	Kctd4	1	S	IIRREKEREYEGRHNSVEDAEQGKNCKSTLM	1.7473	0.035268
Q8R1Q8	510	Cytoplasmic dynein 1 light intermediate chain 1	Dync1li1	0.983443	S	VHAELDRITRKPASVSPTTPTSPTEGEAS__	1.74683	0.00604918
A0A0R4J1F4;A2AGR0;E9QN47;A2AGQ4;A2AGR1;A2AGQ3;A2AGQ2;A2AGQ8;A2AGQ7;A2AGQ9;A2AGQ5;A2AGQ6;Q80U28;A6PWP8	1045;1065;1045;1065;1002;1002;1026;1022;1045;1046;1065;1045;1065;1045	MAP kinase-activating death domain protein	Madd	1	T	KEPDKRKRSPTENVNTPVGKDPGLAGRGDPK	1.7416	0.0334884
F6R6F1;E9Q632;O54916;D3Z2E3;D6RIN6	157;170;170;170;170	RalBP1-associated Eps domain-containing protein 1	Reps1	0.98993	S	AEQQEPVSPVVSPQQSPPTSPHTWRKHSRHP	1.73272	0.00307732
Q61687;F6RDB7	766;727	Transcriptional regulator ATRX	Atrx	0.833779	S	GKTGKDDNGKRKRKNSTSGSDFDTKKGKSTE	1.71751	0.0317198
E9PYI7;F6VG99;E9PYF4;F6TFN2	1376;1514;1609;1099		Lmo7	0.99994	S	GSVKTSPGSPSPRSHSPSMSQSGSQLRNSVS	1.70654	0.00402863
P70174	344	Histamine H1 receptor	Hrh1	0.999709	S	QPKMDEQSLSTCRRISETSEDQTLVDRQSFS	1.69189	0.0499061
G3UZH4;F6RLJ7;Q69ZS8;G3UY74;G3UZT9;B7ZCA7	137;242;322;242;243;210	Kazrin	Kazn	0.999843	S	DRQAVRVSPCHSRQPSVISDASAAEGDRSST	1.68622	0.0394944
Q3UHJ0	668	AP2-associated protein kinase 1	Aak1	0.999832	S	LLQAAAAEASLNKSKSATTTPSGSPRTSQQN	1.67991	0.0187932
Q5NCM6;Q8CHU3	195;195	Epsin-2	Epn2	0.999998	S	SYSEQEYGKAGGSPASYHGSTSPRVSSELEQ	1.67928	0.04897
A0A0R4J1F4;A2AGR0;E9QN47;A2AGQ4;A2AGR1;A2AGQ3;A2AGQ2;A2AGQ8;A2AGQ7;A2AGQ9;A2AGQ5;A2AGQ6;Q80U28;A6PWP8	819;819;819;819;776;776;800;776;819;800;819;819;819;819	MAP kinase-activating death domain protein	Madd	0.997854	S	AQKLLRPNSLKLASDSDAESDSRASSPNSTV	1.6619	0.0362305
P14873	608	Microtubule-associated protein 1B;MAP1B heavy chain;MAP1 light chain LC1	Map1b	0.997839	S	PVKTESKPSVTEKEVSSKEEQSPVKAEVAEK	1.66061	0.0466776
E9Q2N1;Q921C3	1857;1857	Bromodomain and WD repeat-containing protein 1	Brwd1	0.996966	S	APQCLSHRGSETDVDSDGGAVREKSYSNENG	1.64118	0.0263208
M0QW59;Q3UVC0	400;400	Kinase suppressor of Ras 2	Ksr2	1	S	TEANFSANTLSVPRWSPQIPRRDLGNSIKHR	1.63521	0.0200981
D6RI30;Q6P5E8	22;22	Diacylglycerol kinase theta	Dgkq	1	S	PGARTWPGSGSPRLGSPAGSPVLGISGRTRP	1.63386	0.022442
E9Q6L0;J3QP81;A0A087WS18;A0A087WQF1;A0A087WNW8;E9QKH0;A0A087WQ31;A0A0A6YXZ1;A0A087WQ95;A0A087WRK0;A0A087WP42;E9QNY9;A0A087WRE8;A0A0N4SUT7	646;646;646;662;662;646;654;422;646;654;646;646;646;13		Clasp1	0.671656	S	PGSYASLGRIRTRRQSSGSTTNVASTPSDSR	1.62384	0.000671909
G3UX48;Q7TSC1	834;889	Protein PRRC2A	Prrc2a	1	S	DEAAKMQAPPPKKEPSKEEPPQLSGPEAGRK	1.61273	0.0485154
Q64511	1539	DNA topoisomerase 2-beta	Top2b	1	S	PKGKGRGAKKRKASGSENEGDYNPGRKPSKT	1.60685	0.00769656
Q9Z204	241	Heterogeneous nuclear ribonucleoproteins C1/C2	Hnrnpc	1	S	ADLSFSSPVEMKNEKSEEEQSSASVKKDETN	1.59983	0.0397038
H3BKQ7;H3BJD0;H3BL28;Q7TN74;H3BJD6	841;863;841;841;841		Ppp1r9a	1	S	GTQVNNNNNIFERRPSPGEVSKGDTMENVEV	1.59659	0.0209684
A0A0A6YY37;A0A0A6YY09;A0A0A6YWY8;F8VPK8	957;1114;1122;1156		Pcdh9	0.999951	S	NCWMPPGLGPYQHPKSPLSTFAPQKEWIKKD	1.59077	0.0429597
Q7TQD2	19	Tubulin polymerization-promoting protein	Tppp	1	S	SKAKPAKAANKTPPKSPGDPARAAKRLSLES	1.58089	0.0072259
P58871	429	182 kDa tankyrase-1-binding protein	Tnks1bp1	1	S	GHTESRPSSLAQRRFSEGVLQPPSQDQEKLG	1.57622	0.027548
Q9ET80	475	Junctophilin-1	Jph1	0.949072	S	TTPPRSPESSPKQSHSPQPSSPEPSKKQNPS	1.57527	0.0324427
Q9ET80	480	Junctophilin-1	Jph1	0.993389	S	SPESSPKQSHSPQPSSPEPSKKQNPSPGARL	1.57527	0.0324427
B1AS06;Q6PFD5	185;185	Disks large-associated protein 3	Dlgap3	0.999999	S	RHLVHSVQKLFAKSHSLEAPGKRDYNGPKAD	1.57175	0.0325386
Q924A2	662	Protein capicua homolog	Cic	0.997119	S	ASPVIQRTAVRSRHLSASTPKAGVLTPPDLG	1.57017	0.0389029
P97441;S4R2M0	38;26	Zinc transporter 3	Slc30a3	0.999998	S	SAGGGLRLKSLFTEPSEPLPEEPKLEGMAFH	1.56837	0.0472992
P54830	166	Tyrosine-protein phosphatase non-receptor type 5	Ptpn5	0.998632	S	PLPPEDRRQSVSRQPSFTYSEWMEEKVEDDF	1.56709	0.00787663
P35564	563	Calnexin	Canx	0.999481	S	EEKQKSDAEEDGVTGSQDEEDSKPKAEEDEI	1.56166	0.00980792
Q64511	1537	DNA topoisomerase 2-beta	Top2b	1	S	TTPKGKGRGAKKRKASGSENEGDYNPGRKPS	1.55832	0.0174141
Q0PHV7	370	Dapper homolog 3	Dact3	1	S	GRAARRRAPPLTRGRSVEQSPPRERPRAAGR	1.55073	0.0113247
Q9JJY3	292	Sphingomyelin phosphodiesterase 3	Smpd3	0.999605	S	TPNHNQRDGDSGSLGSPSASRESLVKARAGQ	1.55052	0.00885815
Q9Z0P4	153	Paralemmin-1	Palm	0.998808	T	AQQTPLGTPKENRTSTPVRSPGGSTMMKAAM	1.54895	0.00707582
E9Q7S0;F7BQW7;D3Z656;Q8CHC4	1147;1162;1187;1147	Synaptojanin-1	Synj1	1	S	PAPARKEFGGVGAPPSPGVARREIEAPKSPG	1.54797	0.0327841
O35954	1222	Membrane-associated phosphatidylinositol transfer protein 1	Pitpnm1	0.999386	T	LRSRGPSQVDREGPGTPPTTLARGKTRSISL	1.54336	0.0336333
Q99P72;Q8BH78;Q8BHF5	16;16;16	Reticulon-4;Reticulon	Rtn4	0.999929	S	MEDIDQSSLVSSSADSPPRPPPAFKYQFVTE	1.53806	0.0260626
E9Q9Q9;E9Q3V9;F6YP92;H7BX15;Q80TR1	1414;1419;189;1374;1369	Latrophilin-1	Adgrl1;Lphn1	0.999963	S	ESCTAEDGATSRPLSSPPGRDSLYASGANLR	1.53201	0.0440199
A2ALK8	372	Tyrosine-protein phosphatase non-receptor type 3	Ptpn3	1	S	SLSVERLETKSLPSRSPPITPNWRSPRLRHE	1.53163	0.0355901
Q0KL01	216	UBX domain-containing protein 2B	Ubxn2b	1	S	QDQEYIKPRLRFKAFSGEGQKLGSLTPEIVS	1.52897	0.00680995
H3BJB5;D3YW10;H3BKX9;D3YXD1;Q91W82	11;11;11;35;11	Ubiquitin-conjugating enzyme E2 E2	Ube2e2	0.998275	S	_____MSTEAQRVDDSPSTSGGSSDGDQRES	1.52493	0.0172978
E9Q9C4;E9Q9C0;E9Q9C1;E9Q9C2;E9Q9C7;E9QK41;Q8K4G5;E9Q9D1;E9Q9D2;E9Q030;E9Q9Q7	491;523;553;586;477;670;670;235;263;354;209	Actin-binding LIM protein 1	Ablim1	0.895633	S	KPPIYKQHGTDPRRRSSGREEDEEELLRRRQ	1.52178	0.0490235
Q9EP53	512	Hamartin	Tsc1	0.999346	S	RGGFDSPFYRDSLSGSQRKTHSAASGTQGSS	1.51911	0.0175193
Q91V14;A0A076FR46	1044;1044	Solute carrier family 12 member 5	Slc12a5	0.999999	S	TWTKDKSVAEKNKGPSPVSSEGIKDFFSMKP	1.51309	0.0327464
P62996;F8WJG3	201;101	Transformer-2 protein homolog beta	Tra2b	0.999832	T	GRRIRVDFSITKRPHTPTPGIYMGRPTYGSS	1.51046	0.0190184
Q8K0U4	23	Heat shock 70 kDa protein 12A	Hspa12a	0.99994	S	GGDAGPRETAPTSTYSSPARSLGDTGITPLS	1.50377	0.0220116
Q0PHV7	10	Dapper homolog 3	Dact3	0.999978	S	______MIRAFSFPVSPERGRLRGWLEGSLA	1.50198	0.0371239
Q8R149	131	BUD13 homolog	Bud13	0.999953	T	HDDQDSSPPRRVRHDTPDTSPPRKARHDTPD	1.49613	0.0293673
Q8R149	134	BUD13 homolog	Bud13	0.622314	T	QDSSPPRRVRHDTPDTSPPRKARHDTPDPSP	1.49613	0.0293673
P20357;Q80X35;Q80ZL4;Q3TLQ0	1788;426;427;458	Microtubule-associated protein 2;Microtubule-associated protein	Map2	0.999051	S	VDHGAEIITQSPSRSSVASPRRLSNVSSSGS	1.4924	0.0392056
P11499;E9Q3D6	255;42	Heat shock protein HSP 90-beta	Hsp90ab1	1	S	EDKEDEEKPKIEDVGSDEEDDSGKDKKKKTK	1.48695	0.0270941
P28738	934	Kinesin heavy chain isoform 5C	Kif5c	0.976014	S	AQIAKPIRPGHYPASSPTAVHAVRGGGGGSS	1.48413	0.0114567
E9Q3I8;E9Q3I9;E9Q3I4;E9Q3I5;E9Q0N0;Q9Z0R4;Q6NZJ5;D3Z6P4	203;203;166;203;203;203;203;142	Intersectin-1	Itsn1	1	S	SGPGSQLNTKLQKAQSFDVASAPPAAEWAVP	1.47409	0.0259535
E9Q2L2;Q91XM9	360;360	Disks large homolog 2	Dlg2	1	S	EPVYSTVNKLCDKPASPRHYSPVECDKSFLL	1.4719	0.026293
Q00PI9	159	Heterogeneous nuclear ribonucleoprotein U-like protein 2	Hnrnpul2	1	S	EHDNGKGEEDGPEERSGDETPGSEAPGDKAV	1.471	0.0404474
E9PUK6;A2A8V9;Q52KI8;E9QKA4;A2A8V8;F6UK16	616;611;616;616;602;62	Serine/arginine repetitive matrix protein 1	Srrm1	1	S	PSPPPRRRSPSPRRYSPPIQRRYSPSPPPKR	1.46947	0.0431449
Q9ERT9	6	Protein phosphatase 1 regulatory subunit 1A	Ppp1r1a	1	S	__________MEPDNSPRKIQFTVPLLEPHL	1.46904	0.0274718
B1AWN6;A0A0J9YTW6	579;579	Sodium channel protein	Scn2a1	1	S	GSLFSPRRNSRASLFSFKGRVKDIGSENDFA	1.46854	0.0116176
P16054	350	Protein kinase C epsilon type	Prkce	0.999939	S	GNSPSEDDRSKSAPTSPCDQELKELENNIRK	1.46805	0.0133138
E9PW51;Q3TQ29;Q3UR91;Q80U58;E9Q4Q6	136;136;136;136;136	Pumilio homolog 2	Pum2	1	S	AETDGPEKGDQKGKASPFEEDQNRDLKQDDE	1.46389	0.00862239
Q9WV92	599	Band 4.1-like protein 3;Band 4.1-like protein 3, N-terminally processed	Epb41l3	0.754957	S	TSTETALTNEWEKRLSTSPVRLAARQEDAPM	1.45888	0.0320805
E9QNF7;Q9CPW0	1307;1307	Contactin-associated protein-like 2	Cntnap2	1	S	GTYHTNEAKGAESAESADAAIMNNDPNFTET	1.45559	0.0258131
Q6DFV7	92	Nuclear receptor coactivator 7	Ncoa7	0.999971	S	NQLKEIRRTELKRYYSVDDNQNKTHDKKEKK	1.44692	0.0375188
E9QLQ9;B2RUG9;Q61315	2415;2449;2449	Adenomatous polyposis coli protein	Apc	0.997853	S	RPALVRQSTFIKEAPSPTLRRKLEESASFES	1.44625	0.00242086
A0A0G2JDT9;A0A0G2JFZ5;E9Q6L9;Q80TE7;B9EHV0	952;941;952;947;952	Leucine-rich repeat-containing protein 7	Lrrc7	1	S	LSPLMKDIKSNKFKKSQSIDEIDVGTYKVYN	1.43745	0.0280206
Q80YN3;A2AVX1;E9Q8Q5	497;441;451	Breast carcinoma-amplified sequence 1 homolog	Bcas1	0.948677	S	RKTPLMAFLRQMSVRSSEGIPRSEESNVKDS	1.43416	0.0151602
A0A0R4J1F4;A2AGR0;E9QN47;A2AGQ4;A2AGR1;A2AGQ3;A2AGQ2;A2AGQ8;A2AGQ7;A2AGQ9;A2AGQ5;A2AGQ6;Q80U28;A6PWP8	1038;1058;1038;1058;995;995;1019;1015;1038;1039;1058;1038;1058;1038	MAP kinase-activating death domain protein	Madd	0.999636	S	AQTHYYSKEPDKRKRSPTENVNTPVGKDPGL	1.43103	0.0165181
Q8BUN9;Q14BI1	465;510		Slc24a2	0.993551	S	PKATETAEEEDDQPLSLSWPTNTRKQATFLI	1.41866	0.037334
Q8JZP2	483	Synapsin-3	Syn3	1	S	VSPQSGSPQQQRSPGSPQLSRASGGSSPNQA	1.41444	0.0340308
D3Z4U0;A0A0H2UH20;E9PUD0;Q9R020	153;47;116;153	Zinc finger Ran-binding domain-containing protein 2	Zranb2	1	S	AVGPASILKEVEDKESEGEEEDEDEDLSKYK	1.4139	0.0433498
Q6PGJ3;P11627;A2AFG7;A2AFG8;F6UIL7	1161;1162;1156;1161;51	Neural cell adhesion molecule L1	L1cam	1	T	KRSKGGKYSVKDKEDTQVDSEARPMKDETFG	1.41377	0.0233281
F7DCH5;E9Q8N5;Q08EB6;Q8BRT1	968;947;948;947	CLIP-associating protein 2	Clasp2	1	S	SLRGVTEAIQNFSFRSQEDMSEPVRRDPKKE	1.41334	0.0403397
A2A5R2	1532	Brefeldin A-inhibited guanine nucleotide-exchange protein 2	Arfgef2	0.999813	S	QSLSSIDRNASERGQSQLSNPTDDSWKGAPY	1.41197	0.0112503
F6RPX5;Q8K341	67;272	Alpha-tubulin N-acetyltransferase 1	Atat1	0.999951	S	PRRATPPAHPPPRSSSLGNSPDRGPLRPFVP	1.41104	0.0139131
O08553	512	Dihydropyrimidinase-related protein 2	Dpysl2	0.999946	T	GLYDGPVCEVSVTPKTVTPASSAKTSPAKQQ	1.41081	8.78058e-05
E9QLL2;Q8BZ98;F2Z460;E0CXZ8	767;767;234;234	Dynamin-3	Dnm3	0.999392	S	VDDSWLQHSRRSPPPSPTTQRRLTISAPLPR	1.40889	0.0276311
A2ALU3;Q8K382	152;546	DENN domain-containing protein 1A	Dennd1a	0.999942	S	RTLKESDSAEGDETESPEQLVREPWGPTPAP	1.40452	0.000339125
Q9EPR4	78	Solute carrier family 23 member 2	Slc23a2	0.870768	S	ENGIAEKSSLAETLDSTGSLDPQRSDMIYTI	1.39965	0.03937
Q9QYX7	1551	Protein piccolo	Pclo	0.999754	S	GKSPAGKHRRLTRKSSTSFDDDAGRRHSWHD	1.39845	0.0499636
Q8N7N5	100	DDB1- and CUL4-associated factor 8	Dcaf8	1	S	TGHYSINDESRGHGHSDEEDEEQPRHRGQRK	1.39803	0.0360151
E9PYC0;Q7TSH7	484;472	Potassium voltage-gated channel subfamily F member 1	Kcnf1	0.999961	S	AREGPSWGSRLKLSHSDTFIPLLTEEKHHRT	1.39796	0.00872304
A0A0N4SW73;Q8R361	278;278	Rab11 family-interacting protein 5	Rab11fip5	0.996815	S	GSLVYQGPGAELLTRSPSHSSWLSTEGGRDS	1.39272	0.00805546
A0A087WRQ4;P63166	2;2	Small ubiquitin-related modifier 1	Sumo1	1	S	______________MSDQEAKPSTEDLGDKK	1.39002	0.0209239
Q6W8Q3	8	Purkinje cell protein 4-like protein 1	Pcp4l1	1	T	________MSELNTKTPPAANQASDPEEKGK	1.38934	0.0190257
A2AJA9	397	Uncharacterized protein C9orf172 homolog	Gm996	0.5	S	YRERDVLARTYPHPRSSPPWADWGPRPYRTL	1.37872	0.0329661
A2AJA9	398	Uncharacterized protein C9orf172 homolog	Gm996	0.5	S	RERDVLARTYPHPRSSPPWADWGPRPYRTLQ	1.37872	0.0329661
Q6PEV3	175	WAS/WASL-interacting protein family member 2	Wipf2	0.985634	S	SRPNTASGTGMKHSSSAPPPPPPGRRANAPP	1.37622	0.0454253
Q3UHF7	2413	Transcription factor HIVEP2	Hivep2	1	S	SVDEKRVDFQSSKELSLSTEEGNEPSPEKNQ	1.37555	0.00693914
P53986	491	Monocarboxylate transporter 1	Slc16a1	1	S	QSPQQHSSGDPTEEESPV_____________	1.37437	0.0156842
E9PUK6;A2A8V9;Q52KI8;E9QKA4;A2A8V8	758;753;781;758;744	Serine/arginine repetitive matrix protein 1	Srrm1	1	S	SRTPEPKKIKKAASPSPQSVRRVSSSRSVSG	1.37292	0.0399906
G3X9V4;Q01097	1284;1284	Glutamate receptor ionotropic, NMDA 2B	Grin2b	0.997491	S	PVAVSSNASTTKYPQSPTNSKAQKKNRNKLR	1.3711	0.00995374
A2AUK5;A2AUK8;Q9Z2H5;A2AUK6	544;532;544;459	Band 4.1-like protein 1	Epb4.1l1;Epb41l1	0.999977	S	DRDWDRERRLPSSPASPSPKGTPEKASERAG	1.36244	0.0447637
E9PV14	543		Epb4.1l1	0.999977	S	DRDWDRERRLPSSPASPSPKGTPEKASEGSE	1.36244	0.0447637
D3Z0D7;Q8R1C6	83;120	Methyltransferase-like protein 22	Mettl22	1	S	DEDGDLDVVRRPRAASDPNPAEPARDKVHPT	1.33697	0.027506
Q3UHD9	1171	Arf-GAP with GTPase, ANK repeat and PH domain-containing protein 2	Agap2	1	S	ATTPSITATPSPRRRSSAASLGRVDTTIALV	1.3339	0.0482982
Q9CZW5	94	Mitochondrial import receptor subunit TOM70	Tomm70a	1	S	GLKRNSERKTPEGRASPALGSGHHDGSGDSL	1.33235	0.0460513
P14873	2267	Microtubule-associated protein 1B;MAP1B heavy chain;MAP1 light chain LC1	Map1b	0.999999	S	SPVKKGDGKSKPLAASPKPGALKESSDKVSR	1.33064	0.00889978
A0A087WS83;Q61290;E9QK20	2073;2073;1765	Voltage-dependent R-type calcium channel subunit alpha-1E	Cacna1e	1	S	SRCNSEERGTQADWESPERRQSRSPSEGRSQ	1.32557	0.0250381
Q03141	400	MAP/microtubule affinity-regulating kinase 3	Mark3	0.999725	S	AKVRPNSDLSNSTGQSPHHKGQRSVSSSQKQ	1.32093	0.0011119
D3Z3B8	40		Dlg1	1	S	HGSVGPKQKHWAKKGSSDELQAEPEPSRWQQ	1.31984	0.0114146
D6RI64;Q9R0P4	17;17	Small acidic protein	1110004F10Rik;Smap	0.91635	S	SAARESHPHGVKRSASPDDDLGSSNWEAADL	1.31597	0.0344978
D3Z0M6;O88485;Q3TYJ3	635;618;607	Cytoplasmic dynein 1 intermediate chain 1	Dync1i1	1	S	RFARTLVEIRANRADSEEEGAVELAA_____	1.31271	0.0212972
Q8C547	1737	HEAT repeat-containing protein 5B	Heatr5b	0.997991	S	ILVRHMPHLSTKMLDSPSHTAMKTQLSEESA	1.30684	0.0201433
Q8BGD9	207	Eukaryotic translation initiation factor 4B	Eif4b	0.997553	S	SDKTDTDWRARPTTDSFDDYPPRRGDDSFGD	1.30549	0.0483684
Q8BHS8	245	Syntabulin	Sybu	1	S	SPSSSNSGSYKGSDCSPVMRRSGRYMSCGEN	1.30188	0.0306441
P35436	1384	Glutamate receptor ionotropic, NMDA 2A	Grin2a	1	S	HTYGDDQRLVIGRCPSDPYKHSLPSQAVNDS	1.29937	0.0142061
E9PUL9;B2RQ80;B9EKN8;P83510;E0CZD7;E0CY98;E0CZF8;E0CXD6	740;769;769;740;685;714;685;714	Traf2 and NCK-interacting protein kinase	Tnik	0.999998	S	SSERSRVRANSKSEGSPVLPHEPSKVKPEES	1.29909	0.0250319
P35802	267	Neuronal membrane glycoprotein M6-a	Gpm6a	0.998914	S	EDIKSKEEQELHDIHSTRSKERLNAYT____	1.29369	0.0251864
A0A0U1RPV7;Q3TZX8	126;128	Polynucleotide 5'-hydroxyl-kinase NOL9	Nol9	0.999904	S	HSTPQSRAGRPVRKVSPNVTQPVRDLGSGRV	1.27951	0.00481718
E9Q5L4;Q5PR69;E9Q3Y7	1076;992;1076	Uncharacterized protein KIAA1211	C530008M17Rik;Kiaa1211	0.922869	S	EPSETAKESSDNQPPSPSLPEELKGQKRDEK	1.27936	0.0495064
Q91ZM2	219	SH2B adapter protein 1	Sh2b1	0.946185	S	GGAGTVGRALANDGTSPGERWTHRFERLRLS	1.27483	0.0330837
P32300	344	Delta-type opioid receptor	Oprd1	1	S	FRQLCRTPCGRQEPGSLRRPRQATTRERVTA	1.27227	0.0472707
Q3V3V9	1134	Leucine-rich repeat-containing protein 16C	Rltpr	1	S	SKRKQSKDGEIKKAGSDGDIMDSSTETPPIS	1.27201	0.027469
Q4KMM3	15	Oxidation resistance protein 1	Oxr1	0.999134	S	_MSVSNLSWLKKKSQSVDITAPGFNPLGGAG	1.27172	0.013963
P68404	642	Protein kinase C beta type	Prkcb	0.999813	T	TSNFDKEFTRQPVELTPTDKLFIMNLDQNEF	1.27043	0.0438774
Q69ZL1	494	FYVE, RhoGEF and PH domain-containing protein 6	Fgd6	1	S	QRHSLPAAGVLKKAASEELVEKSSSGKETNV	1.2618	0.0458547
D3Z589;D3YU22;Q3UH68;D3YV55;F6X3N8	42;201;201;45;54	LIM and calponin homology domains-containing protein 1	Limch1	1	S	ERSDSLSPPRHGRDDSFDSLDSFGSRSRQTP	1.24955	0.0358355
A2AGS6;Q4QQM4	14;14	Tumor protein p53-inducible protein 11	Trp53i11	1	S	__MAGKQPPPLMKKHSQTDLVSRLKTRKILG	1.24768	0.023294
A2AEW9;A2AEW8;Q8VD04	781;826;795	GRIP1-associated protein 1	Gripap1	1	S	VLSQEIVRLSKECVGSPDPDLEPGEAN____	1.24533	0.0265549
D3Z194;D3YTT6;F8WH20;Q9DBS9;A0A0N4SV33;D3YVF7	33;33;33;33;33;33	Oxysterol-binding protein;Oxysterol-binding protein-related protein 3	Osbpl3	1	S	RSTSSCSSKQGSRQDSWEVVEGLRGEMTYTQ	1.2452	0.039942
Q9DBR7	445	Protein phosphatase 1 regulatory subunit 12A	Ppp1r12a	0.998733	S	DESPASWRLGLRKTGSYGALAEISASKEAQK	1.23843	0.000443458
D3Z1R6;D3Z5R9;A0A0R4J102;Q7TN99	197;197;197;197	Cytoplasmic polyadenylation element-binding protein 3	Cpeb3	0.999999	S	QPPQAQPSQQRRSPASPSQAPYAQRSAAAYG	1.23472	0.00989373
Q5DQR4	822	Syntaxin-binding protein 5-like	Stxbp5l	0.997864	S	TRENSYNRSRSSSISSIDKDSKEAITALYFM	1.22142	0.00622862
Q9EQF6	514	Dihydropyrimidinase-related protein 5	Dpysl5	0.99979	T	VVHPGKKEMGTPLADTPTRPVTRHGGMRDLH	1.20331	0.00759291
Q9ET77	420	Junctophilin-3	Jph3	1	S	AQEEARIARITAKEFSPSFQHRENGLEYQRP	0.830513	0.0161997
Q9WTR1	47	Transient receptor potential cation channel subfamily V member 2	Trpv2	1	S	PPPMESPFQGEDRNFSPQIKVNLNYRKGLGP	0.828523	0.000517824
E9PYI8;Q9JMA1	358;393	Ubiquitin carboxyl-terminal hydrolase;Ubiquitin carboxyl-terminal hydrolase 14	Usp14	1	S	EDKKVNQQPNANDKNSPPKEIKYEPFSFADD	0.822736	0.00765807
Q9JJV5	248	Voltage-dependent calcium channel gamma-3 subunit	Cacng3	1	S	RRSSSRSTEPRSRDLSPISKGFHTIPSTDIS	0.816545	0.011476
Q80U19	704	Disheveled-associated activator of morphogenesis 2	Daam2	0.979313	S	SRSMVSATGAKKELGSTEDIYITSRKVKELS	0.813287	0.0115808
D3Z3B8;F6UDT8;E9Q2L2;Q91XM9;D3YUZ8;H7BWY4;E9Q9H0;Q811D0;S4R2T8;Q62108;B1AR31;E9PXG2	218;12;175;175;130;268;301;301;268;142;121;82	Disks large homolog 2;Disks large homolog 1;Disks large homolog 4	Dlg1;Dlg2;Dlg4	1	S	DVTHSKAVEALKEAGSIVRLYVKRRKPASEK;EVSHSKAVEALKEAGSIVRLYVRRRRPILET;EVTHSAAVEALKEAGSIVRLYVMRRKPPAEK	0.812747	0.0472744
A2ARP8;Q9QYR6	1237;999	Microtubule-associated protein 1A;MAP1A heavy chain;MAP1 light chain LC2	Map1a	0.974682	S	DSTVKMASPPPSGPPSAAHTPFHQSPVEEKS	0.808877	0.0225452
Q9CXP8	8	Guanine nucleotide-binding protein G(I)/G(S)/G(O) subunit gamma-10	Gng10	0.995691	S	________MSSGASVSALQRLVEQLKLEAGV	0.804724	0.0311656
A8Y5K6;Q9EST3	774;949	Eukaryotic translation initiation factor 4E transporter	Eif4enif1	0.999958	S	HMHSQLEHRTSQRSSSPVGLAKWFGSDVLQQ	0.802122	0.0388671
E9Q6J8;Q08274	393;393	Dystrophia myotonica WD repeat-containing protein	Dmwd	0.945992	S	TRAEEAASASADGDPSGEEEEPEVTSSDTGA	0.790212	0.0355556
Q6KCD5	2652	Nipped-B-like protein	Nipbl	0.999989	S	TNARNKAITSLLGGGSPKNNTAADTEDEESD	0.78712	0.0332547
D3Z165;E9QP94;Q3TVA9;A0A0N4SW14	87;87;37;87	Coiled-coil domain-containing protein 136	Ccdc136	0.999263	S	EEEEEVEEEQVEKGGSLGSLSMGKHRGLSLT	0.77742	0.00490528
P43277	2	Histone H1.3	Hist1h1d	0.951219	S	______________MSETAPAAPAAPAPVEK	0.776124	0.0185262
A2AFQ0;Q7TMY8;F6XP90	1368;1368;872	E3 ubiquitin-protein ligase HUWE1	Huwe1	0.999996	S	LTHPPPIIGGVVRDLSMSEEDQMMRAIAMSL	0.775493	0.00217201
Q7TT21	1211		Tsc2	0.999866	S	ERFKEHRDTALYKSLSVPAAGTAKPPTLPRS	0.775243	0.00323451
Q5STS9;Q9QYE3	86;86	B-cell lymphoma/leukemia 11A	Bcl11a	0.999677	S	CNGSLCLEKGVDKPPSPSPIEMKKASNPVEV	0.774894	0.00296689
E9Q9C3;Q9QZQ1;E9PYX7;E9Q852	512;512;512;497	Afadin	Mllt4	1	S	FKFVDPIQDHVLSKRSVDGGLMVKGPRHKPG	0.773296	0.0408842
A2ARP8;Q9QYR6	2027;1789	Microtubule-associated protein 1A;MAP1A heavy chain;MAP1 light chain LC2	Map1a	1	S	PEMTGQRVPSAPGQESPVPDTKSTPPTRNEP	0.771794	0.0463676
B1ATR2;Q6ZPJ0	195;195	Testis-expressed sequence 2 protein	Tex2	0.98043	S	ALSSAKPFMSLVKSLSTEVEPKESPHPPRHR	0.771635	0.00140761
D6RCX5;D3Z0X8;D3YW54;Q9CWE0	100;100;100;100	Mitochondrial fission regulator 1-like	Mtfr1l	1	S	HTWKPSPLIVMQRNASVPNLRGSEERLLALK	0.771261	0.0338345
A2AU62;Q64012	274;274	RNA-binding protein Raly	Raly	1	T	SRLPAPQEDTASEAGTPQGEVQTRDDGDEEG	0.767206	0.0411919
A0A0G2JE93;Q9DCI3	193;193	MLN64 N-terminal domain homolog	Stard3nl	1	S	QEAEEENRLLLVQDASERAALIPAGLSDGQF	0.765702	0.0415096
D3YUS5;E9PW37	1076;1101		Rasal2	0.99755	S	QQTQQVQSPVDSATMSPVERTAAWVLNNGQY	0.761205	0.0122686
P05063	39	Fructose-bisphosphate aldolase C	Aldoc	0.999821	S	VTPGKGILAADESVGSMAKRLSQIGVENTEE	0.760693	0.0378297
E9QM99;Q8BZN6;A0A087WRP5;A0A087WQ86;A0A0R4J2B7	877;877;864;865;530	Dedicator of cytokinesis protein 10	Dock10	0.999986	S	AFFRQCQKREKDMSQSPTSSFVRACKNLLNV	0.760014	0.0166101
Q6PDI6	99	Protein FAM63B	Fam63b	0.999822	S	AASEVPSRGQHKVTASPELAEAAAGRGSGPV	0.756129	0.0392657
E9Q0L7;E9Q9L1;E9Q1V5;E9Q914;Q6ZPR5	425;499;647;677;749	Sphingomyelin phosphodiesterase 4	Smpd4	1	S	RYHLTEPALSNRHLLSPVGRRQVTNPARGPR	0.745691	0.0359129
Q80TA6	564	Myotubularin-related protein 12	Mtmr12	1	S	RGQQKGSRFKHQRQLSLPLTQSKSSPKRGFF	0.743263	0.00849602
Q6NZM9;A0A087WQ92	629;61	Histone deacetylase 4	Hdac4	0.994712	S	IPVSFGSHRPLSRAQSSPASATFPMSVQEPP	0.741829	0.0111196
H3BIW6;F7C3A0;H3BK11;A2AP18	607;708;493;708	Phosphoinositide phospholipase C;1-phosphatidylinositol 4,5-bisphosphate phosphodiesterase eta-2	Plch2	1	S	GTARQKKTMKLSRALSDLVKYTKSVGTHDVE	0.740399	0.0167239
A0A0A6YX73;Q8K1M3;P12367	97;97;96	cAMP-dependent protein kinase type II-alpha regulatory subunit	Prkar2a	0.999998	S	ADLEVPVPSKFTRRVSVCAETFNPDEEEEDN	0.740265	0.0108656
O70433	238	Four and a half LIM domains protein 2	Fhl2	0.999882	S	GCTNPISGLGGTKYISFEERQWHNDCFNCKK	0.73913	0.0456517
A2A9P8;Q8R516	76;251	E3 ubiquitin-protein ligase MIB2	Mib2	1	S	HLPKLGKPAELQRRVSADGQPFQRGDKVKCL	0.735289	0.0107384
D3Z6I0;Q5FWX6;Q8K1Y2;Q62101	640;735;734;748	Protein kinase C;Serine/threonine-protein kinase;Serine/threonine-protein kinase D3;Serine/threonine-protein kinase D1	Prkd3;Prkd1	0.999999	S	DFGFARIIGEKSFRRSVVGTPAYLAPEVLRN;DFGFARIIGEKSFRRSVVGTPAYLAPEVLRS	0.732611	0.0432372
Q60575	1057	Kinesin-like protein KIF1B	Kif1b	0.999895	S	NQSDFSSAAMTRSGLSLEELRIVEGQGQSSE	0.725169	0.0119264
Q7M750	90	Opalin	Opalin	0.999159	S	SELYDNPKISENPRRSPTHEMNPRGSQEGHI	0.723564	0.0266668
F6RDI8;Q3UIX4;E9Q6E5	466;442;477		Srsf11	1	S	SEKEKKEEKRPTEAVSPKTKECSVEKGVGDL	0.721168	0.0249812
A0A0A6YWK2;A2AJ92;F6TKU5;Q99NF2;A2AJ91	294;269;271;294;125	NMDA receptor synaptonuclear signaling and neuronal migration factor	Nsmf	0.999967	S	QTFAERRERSFSRSWSDPTPMKADTSHDSRD	0.720437	0.0331623
A0A0G2JGX4;Q6PIC6;Q8VCE0;D3YYN7;Q6PIE5;Q8VDN2	725;712;712;719;719;722	Sodium/potassium-transporting ATPase subunit alpha-3;Sodium/potassium-transporting ATPase subunit alpha-2;Sodium/potassium-transporting ATPase subunit alpha-1	Atp1a3;Atp1a2;Atp1a1	1	S	RQGAIVAVTGDGVNDSPALKKADIGIAMGIS;RQGAIVAVTGDGVNDSPALKKADIGVAMGIA;RQGAIVAVTGDGVNDSPALKKADIGVAMGIV	0.719947	0.0115513
D6RE47;D3Z7W0;Q9D7P6	15;15;15	Iron-sulfur cluster assembly enzyme ISCU, mitochondrial	Iscu	1	S	_MAAATGAGRLRRAASALLLRSPRLPARELS	0.719536	0.00161726
E9QKK4;Q8K3I9;A0A0R4J1Y9;A0A0R4J1Z9	336;335;149;149	Glucocorticoid-induced transcript 1 protein	Glcci1	1	S	RRAPLPAHYRSSSTRSIDTQTPSVQERSSSC	0.718639	0.0216496
P26645	138	Myristoylated alanine-rich C-kinase substrate	Marcks	0.999947	S	ASSTSSPKAEDGAAPSPSSETPKKKKKRFSF	0.716595	0.00251636
Q3U0R8;Q8BGR5	168;168	Protein FAM53B	Fam53b	0.988355	S	VQRYSNGVSPMQRSSSFSLPARANGLSSPCH	0.70309	0.0174578
Q0PHV7	409	Dapper homolog 3	Dact3	0.999736	S	GRRGSPRARKAARSQSETSLLGRAHAAPPPK	0.702629	0.00409601
Q04899	109	Cyclin-dependent kinase 18	Cdk18	0.99769	S	NPGLPKPLTRMSRRASLSDIGFGKLETYVKL	0.693657	0.017371
P54227;D3Z5N2;D3Z1Z8;P55821	46;46;46;80	Stathmin;Stathmin-2	Stmn1;Stmn2	1	S	SEAPRTLASPKKKDLSLEEIQKKLEAAEERR;SVPDFPLSPPKKKDLSLEEIQKKLEAAEERR	0.693282	0.0232467
D3Z5J3;Q62417	457;286	Sorbin and SH3 domain-containing protein 1	Sorbs1	0.999977	T	EMNYIEGEKVVKRSATLPLPARSSSLKSSPE	0.691858	0.00263596
Q8VHL0	4	Urea transporter 1	Slc14a1	0.986338	S	____________MEDSPTMVKVDRGENQILS	0.690129	0.0377132
A0A0R4J0W7;A0A1B0GSR5;Q5XJV6	977;1003;977	Serine/threonine-protein kinase LMTK3	Lmtk3	1	S	SPEAGEKVLANGVLMSPKSEEKVAENGVLRL	0.686427	0.0469521
Q5SNZ0;F6R1B7;Z4YLN8	1387;368;87	Girdin	Ccdc88a	1	S	KLEEKIMDQYKFYDPSPPRRRGNWITLKMRK	0.675993	0.0105882
A0A0R4J036;P08553	769;769	Neurofilament medium polypeptide	Nefm	1	S	GREEEKGVVTNGLDVSPAEEKKGEDSSDDKV	0.674011	0.0126091
D3YYU7;Q05A62	56;56	Dynein light chain 1, axonemal	Dnal1	0.990931	S	DASLSTLGNCEKLSLSTNCIEKIANLNGLKN	0.672684	0.0225998
P20357;G3UZK9;G3UZE9	447;289;529	Microtubule-associated protein 2	Map2	0.999533	S	TETEPQTKLDEKSTVSIEEAVAKKEESFKLR	0.671468	0.00762666
E9Q9C4;E9Q9C0;E9Q9C1;E9Q9C2;E9Q9C7;E9QK41;Q8K4G5;E9Q9D1;E9Q9D2;E9Q030;E9Q9Q7	378;363;391;426;350;470;470;110;138;154;84	Actin-binding LIM protein 1	Ablim1	1	S	TSGYEDKQERQSLGESPRTLSPTPSAEGYQD	0.670361	0.0037083
P05064;A6ZI44;D3YWI1;A0A0U1RPN8;A0A0U1RPT5;D3YV98;D3Z510;A6ZI47	36;90;36;36;90;90;36;36	Fructose-bisphosphate aldolase A;Fructose-bisphosphate aldolase	Aldoa;Aldoart2	0.883593	S	HRIVAPGKGILAADESTGSIAKRLQSIGTEN	0.669642	0.00761615
G3X8U8;O88622;E9Q954	135;135;52	Poly(ADP-ribose) glycohydrolase	Parg	0.985538	S	KVEKLENVPQLNLDKSPTEKSSQYLNQQQTA	0.655935	0.000858455
F6UFZ5;G3X9Z4	287;495		Pcf11	0.999982	S	RSRSRSPKSRSPIIHSPKRRDRRSPKRRQRS	0.645632	0.0177192
B1AU22;B1AU23;A0A067XG51	38;38;38		Fgf13	1	S	PGTQEYIMLRQDSIQSAELKK__________	0.645068	0.0281614
Q8BTV2	203	Cleavage and polyadenylation specificity factor subunit 7	Cpsf7	0.995539	T	RAHSRDSSDSADGRATPSENLVPSSARVDKP	0.643564	0.0414885
F8VQK5;P59808	805;805	SAM and SH3 domain-containing protein 1	Sash1	1	S	SCDVPSVTDLSKNRRSLPVSICRSCETLEGP	0.641572	0.00676371
P14873	1371	Microtubule-associated protein 1B;MAP1B heavy chain;MAP1 light chain LC1	Map1b	0.812029	S	VSFEFSEAKDENERASLSPMDEPVPDSESPV	0.634914	0.0281845
P84309	156	Adenylate cyclase type 5	Adcy5	1	S	AAAAAAAGGTEVRPRSVELGLEERRGKGRAA	0.632513	0.00633882
P35831	434	Tyrosine-protein phosphatase non-receptor type 12	Ptpn12	1	S	ESAIEHIDKKLERNLSFEIKKVPLQEGPKSF	0.631973	0.0312347
F8WJB9;E9PVP4;P70429	335;316;329	Ena/VASP-like protein	Evl	0.999752	S	PNSSEAGRKPWERSNSVEKPVSSLLSRVKPA	0.629098	0.0151118
A2AUK5;A2AUK8;Q9Z2H5;A2AUK6	540;528;540;455	Band 4.1-like protein 1	Epb4.1l1;Epb41l1	0.960658	S	LIHRDRDWDRERRLPSSPASPSPKGTPEKAS	0.624354	0.0134194
E9PV14	539		Epb4.1l1	0.960658	S	LIHRDRDWDRERRLPSSPASPSPKGTPEKAS	0.624354	0.0134194
P48962;P51881	42;42	ADP/ATP translocase 1;ADP/ATP translocase 2;ADP/ATP translocase 2, N-terminally processed	Slc25a4;Slc25a5	1	S	APIERVKLLLQVQHASKQISAEKQYKGIIDC;APIERVKLLLQVQHASKQITADKQYKGIIDC	0.608152	0.00225546
A0A0G2JEG8;Q7TQF7	252;252	Amphiphysin	Amph	0.99711	S	QHADKAFSIQGAPSDSGPLRIAKTPSPPEEP	0.603426	0.0183899
Q9Z0U1	107	Tight junction protein ZO-2	Tjp2	0.999967	S	VVKRPRKVQVAPLQGSPPLSHDDRGFEVIEE	0.601293	0.000550371
Q3ZB59;Q3ZB57;Q9Z1S8	388;388;388	GRB2-associated-binding protein 2	Gab2	0.999995	T	SENSRSVAATIPRRNTLPAMDNSRLHRASSC	0.594441	0.032031
Q5GH64	150	XK-related protein 7	Xkr7	0.576717	T	VGAAISTKDSAVAFRTKEGSAELVPRPAPSS	0.591608	0.020484
Q3UH59;Q61879;Q5SV64	1993;1956;1987	Myosin-10	Myh10	1	S	SGRRQLHIEGASLELSDDDTESKTSDVNDTQ	0.587375	0.034378
H7BX26;Q6A065;A0A0A6YXK7	829;829;64	Centrosomal protein of 170 kDa	Cep170	0.999893	S	KGDKKESSKSLVRQGSFTIDKPSSNIPIELI	0.584119	0.00989493
F8VQK5;P59808	435;435	SAM and SH3 domain-containing protein 1	Sash1	1	S	PAGKEGDFVYKEVIKSPPAPRISLGKKVRSV	0.581994	0.0372479
F6TYF8;P70392;F7B9R2;D3Z6K8	144;745;144;744	Ras-specific guanine nucleotide-releasing factor 2	Rasgrf2	1	S	LAVSRTSSPVRARKLSLTSSLNSRIGALDLT	0.572177	0.00232085
P17182;B1ARR7;B0QZL1;A0A0N4SUI6;B1ARR6;Q5SX59;Q5SX61;Q5SX60;P17183;D3Z6E4;A0A0N4SUX5;D3Z2S4;D3YVD3;P21550	44;44;44;44;44;44;44;44;44;44;44;44;44;44	Alpha-enolase;Enolase;Gamma-enolase;Beta-enolase	Eno1;Eno3;Eno2	0.999999	Y	GLFRAAVPSGASTGIYEALELRDGDKQRYLG;GLFRAAVPSGASTGIYEALELRDNDKTRFMG	0.570627	0.0292584
P18760;F8WGL3	41;41	Cofilin-1	Cfl1	1	S	PEEVKKRKKAVLFCLSEDKKNIILEEGKEIL	0.569799	0.0102048
P46660	437	Alpha-internexin	Ina	0.99774	S	NPSYLLPPRILSSTASKVSSAGLSLKKEEEE	0.551527	0.00882978
E9Q7S0;F7BQW7;D3Z656;Q8CHC4	982;997;1022;982	Synaptojanin-1	Synj1	1	S	TLKSPDWIKHLEEEMSLEKISVTLPSSASST	0.542133	0.0233756
Q91YM2	975	Rho GTPase-activating protein 35	Arhgap35	0.999991	S	ACSTTEEVFNSPRAGSPLCNSNLQDSEEDVE	0.539134	0.00382116
D3YZ21;F6ZGR6	830;1093		D430041D05Rik	0.999624	T	PVTQETVVLPIPVRDTPQERDTAQDGSAIKT	0.53591	0.0444354
Q8K596	622		Slc8a2	1	S	FFIELGQPQWLKRGISALLLNQGNGDKKITA	0.531081	0.0308878
B9EKR1;A0A0J9YVD2	1457;1457	Receptor-type tyrosine-protein phosphatase zeta	Ptprz1	1	S	RFPVNKCMSCLPYRESREKVMNDSDTQESSL	0.530976	0.0082183
Q99PG2	403	Opioid growth factor receptor	Ogfr	0.999015	S	SEVEKIALNLEGCALSPTSQEPREAEQPCLV	0.529186	0.0208378
S4R1M9	66	Oxysterol-binding protein	Osbpl10	0.920758	S	LGGGGSRSSPGSVAASPSGGGGRRREPALEG	0.52736	0.00357877
A2CEK3;Q9D0F9	135;117	Phosphoglucomutase-1	Pgm2;Pgm1	0.999885	S	IIRKIKAIGGIILTASHNPGGPNGDFGIKFN	0.508959	0.0351967
Q5SWU9;V9GWS1;A0A0R4J1S9;V9GWS0	79;79;117;79	Acetyl-CoA carboxylase 1;Biotin carboxylase	Acaca	0.999997	S	SGLQDGLAFHMRSSMSGLHLVKQGRDRKKID	0.503931	0.0213627
Q61136	94	Serine/threonine-protein kinase PRP4 homolog	Prpf4b	1	S	HKRKEVIEASDKEGLSPAKRTKLDDLALLED	0.486539	0.0307819
A0A0G2JFQ2;B7ZBW1;B7ZBV3;B7ZBV7;B7ZBV6;B7ZBV4;Q9Z351;B7ZBV5;B7ZBV8;A0A0G2JGA6;B7ZBV9;F6UC55;B7ZBW2	448;458;332;448;448;448;448;448;436;155;476;402;446	Potassium voltage-gated channel subfamily KQT member 2	Kcnq2	0.994664	S	QTVRRSPSADQSLDDSPSKVPKSWSFGDRSR	0.458814	0.0475367
Q8CH77	197	Neuron navigator 1	Nav1	0.994808	S	YAEVKPLSKAPEAAVSDDGKSDDELLSSKAK	0.452495	0.0284647
P28028	348	Serine/threonine-protein kinase B-raf	Braf	0.999059	S	DEDHRNQFGQRDRSSSAPNVHINTIEPVNID	0.435097	0.0423871
Q8BTG3	55	T-complex protein 11-like protein 1	Tcp11l1	0.979077	S	VKSDSPSSQRVGRPHSSPARLVTVEELLETA	0.424801	0.0419388
P42128	406	Forkhead box protein K1	Foxk1	0.997835	S	FRTPFGPLSSRSAPASPTHPGLMSPRSSGLQ	0.423917	0.00202199
E9QPH0;Q8CAH8;Q61410	97;97;97	cGMP-dependent protein kinase;cGMP-dependent protein kinase 2	Prkg2	1	S	LQDVIHVQGGSPLQASPDKVPLDVHRKTSGL	0.402327	0.00981072
Q6P9K8	1069	Caskin-1	Caskin1	0.999993	S	AIGPDGEVVNRRRTLSGPVTGLLATARRGSG	0.26437	0.00444255
D3YXZ3;Q91YS4	603;605		Klc2	0.999404	S	PVQPGGTGLSDSRTLSSSSMDLSRRSSLVG_	0.235771	0.00450915
A0A0J9YUM2;A0A0J9YVH8;J3QQ18;F6SEU4;A0A0A6YVS6;A0A140T8K9	1009;1023;1023;1023;1008;964	Ras/Rap GTPase-activating protein SynGAP	Syngap1	0.999985	S	DEFGPSGTDFTRRQLSLQDSLQHMLSPPQIT	0.226143	0.0281087
NAc (CUMS+ketamine vs. Control+saline)
P70349;B0R1E3	45;45	Histidine triad nucleotide-binding protein 1	Hint1	1	S	KIIFEDDRCLAFHDISPQAPTHFLVIPKKHI	6.1925	0.0229081
F6T9T6;Q8C3Q5	349;532	Protein shisa-7	Shisa7	1	T	GGGTLARRPPFQRQGTLEQLQFIPGHHLPQH	5.50934	0.0113867
Q99P72	165	Reticulon-4	Rtn4	0.999112	S	PAAPPSTPAAPKRRGSGSVDETLFALPAASE	4.41126	0.000428284
Q5HZI2	259	C2 calcium-dependent domain-containing protein 4C	C2cd4cC2CD4 family	0.999997	S	QAKVSQLKQSVGRHGSLSADDSTPDTSPGVR	3.89324	0.00517829
E9Q9B7	1704		Kidins220	0.881577	S	SWPSCQKAYNLNRTPSTVTLNNNTAPTNRAN	2.89485	0.0102521
P20357;Q80X35;Q80ZL4;Q3TLQ0;G3UZV6;G3UWW1;G3UZJ2	1617;255;256;256;231;186;129	Microtubule-associated protein 2;Microtubule-associated protein	Map2	1	T	STAITPGTPPSYSSRTPGTPGTPSYPRTPGT	2.78903	0.00595759
Q62417	794	Sorbin and SH3 domain-containing protein 1	Sorbs1	1	S	HCSNVSNDSREGSGGSVHGDFPKHRLNKCKG	2.57975	0.0229121
F6TYF8;P70392;F7B9R2;D3Z6K8	125;726;125;725	Ras-specific guanine nucleotide-releasing factor 2	Rasgrf2	0.999982	S	HLVDGKSPRLCRKFSSPPPLAVSRTSSPVRA	2.23267	0.0369054
P22933	390	Gamma-aminobutyric acid receptor subunit delta	Gabrd	0.999992	S	AISRRQGRVPGNLMGSYRSVEVEAKKEGGSR	2.20106	0.0342611
Q7TQD2	31	Tubulin polymerization-promoting protein	Tppp	0.999977	S	PPKSPGDPARAAKRLSLESEGANEGATAAPE	2.15264	0.0220372
H3BIV5;D3YVF0	227;220	A-kinase anchor protein 5	Akap5	1	T	IELELENKSSAIQMGTPELEKETKVITEKPS	2.11345	0.0424545
E9PWE8;Q3TT92	677;562		Dpysl3	0.973996	S	VRSASKRIVAPPGGRSNITSLS_________	2.11337	0.0484551
Q9DCC5;P23198;D3Z313	95;95;95	Chromobox protein homolog 3	Cbx3	0.999999	S	QKAGKEKDGTKRKSLSDSESDDSKSKKKRDA	2.03401	0.0395384
A0A0R4J036;P08553	428;428	Neurofilament medium polypeptide	Nefm	0.975897	S	FSGSITGPLYTHRQPSVTISSKIQKTKVEAP	2.0133	0.046226
E9Q0A7;Q4KMM3	511;518	Oxidation resistance protein 1	Oxr1	1	S	SMQQAKQQRDTIQQVSQRESKHSSAAADAHG	1.98822	0.0289045
B1AWN6;A0A0J9YTW6;A2APX8;A2ASI5	568;568;565;568	Sodium channel protein	Scn2a1;Scn1a;Scn3a	1	S	CSPHQSLLSIRGSLFSPRRNSKTSIFSFRGR;SSPHQSLLSIRGSLFSPRRNSRASLFSFKGR;SSPHQSLLSIRGSLFSPRRNSRTSLFSFRGR	1.97978	0.039224
E9Q9C3;Q9QZQ1;E9PYX7	391;391;391	Afadin	Mllt4	1	S	GSALPPEKLPYLVELSPGRRNHFAYYSYHTY	1.96214	0.00432691
Q80X80	662	C2 domain-containing protein 2-like	C2cd2l	0.961961	S	IFRRRPRQKEAGLSQSHDDLSNTTATPSVRK	1.95191	0.0166515
A0A087WSH6;A0A087WRN5	113;236		Gm13889	0.999836	S	LSLQREPLGSCKLRNSLDSSDSDSAL_____	1.94227	0.00100234
P18760;F8WGL3	3;3	Cofilin-1	Cfl1	1	S	_____________MASGVAVSDGVIKVFNDM	1.87504	0.0103469
A0A0R4J087;Q8BJI1;A0A0R4J252	662;665;624	Sodium-dependent neutral amino acid transporter SLC6A17	Slc6a17	1	S	TLSVSYKKGRMMKDISNLEENDETRFILSKV	1.86979	0.0137174
Q9QZN4	276	F-box only protein 6	Fbxo6	0.998689	S	TLPEETVVIGRRRRASDSNTHEGFFWQGLWQ	1.86156	0.0462688
E9PUC5;F6Z9E6;Q2PFD7	348;977;1009	PH and SEC7 domain-containing protein 3	Psd3	1	S	GLKKSHSSPSLNPDASPVTAKVKRNVSERKD	1.82799	0.028691
A2AJA9	319	Uncharacterized protein C9orf172 homolog	Gm996	1	S	GYCSRPYLSEEPPRPSPRRGGSYYAGEVRTF	1.80833	0.0215105
Q7TQG1;A0A087WP13;A0A087WRB7;E9PX43	336;159;336;356	Pleckstrin homology domain-containing family A member 6	Plekha6	0.991771	S	WVNLRRGVPPPEDLRSPSRFYPMPRRVPDYY	1.78946	0.0173431
E9Q5B0;U5LGS1;U5LK70;U5LHT8;Q80VC9	813;823;828;839;812	Calmodulin-regulated spectrin-associated protein 3	Camsap3	0.99999	S	TPPHDVDSLPHLRKFSPSQVPVQTRSSILLS	1.75518	0.0430853
F8WHL2;Q8CIE6	173;173	Coatomer subunit alpha;Coatomer subunit alpha;Xenin;Proxenin	Copa	1	S	TVRVWDISGLRKKNLSPGAVESDVRGITGVD	1.74607	0.0359123
Q9D8S9	81	BolA-like protein 1	Bola1	1	S	THFRVAVVSSRFEGMSPLQRHRLVHEALSEE	1.7306	0.00397011
B1AWN6;A0A0J9YTW6	579;579	Sodium channel protein	Scn2a1	1	S	GSLFSPRRNSRASLFSFKGRVKDIGSENDFA	1.67856	0.00606282
Q64332	53	Synapsin-2	Syn2	0.998794	S	PGPGAATASAATSAASPGPERRPPPAQAPAP	1.66888	0.0385231
Q99NE5;F6VBR4;F6Y0S3;F6VBV0;F6VBT9;F6TZK4;A0A087WSA4	790;751;751;751;751;751;56	Regulating synaptic membrane exocytosis protein 1	Rims1	1	S	VPEQQRTTHHRSRSVSPHRGDDQGRPRSRLP	1.66001	0.026805
A0A0R4J087;Q8BJI1;A0A0R4J252	679;682;641	Sodium-dependent neutral amino acid transporter SLC6A17	Slc6a17	1	S	LEENDETRFILSKVPSEAPSPMPTHRSYLGP	1.63693	0.041165
Q8BGT6	647	MICAL-like protein 1	Micall1	0.999774	S	QIKSSCKENPFNRKPSPSASPTVRKATKGAK	1.58512	0.00385581
Q3UHK1	6	Proton myo-inositol cotransporter	Slc2a13	1	S	__________MSRKASEDVEYTLRSLSSLMG	1.58088	0.0334134
P70697	61	Uroporphyrinogen decarboxylase	Urod	1	S	FRETRAAQDFFSTCRSPEACCELTLQPLRRF	1.57594	0.00506666
Q62132	271	Receptor-type tyrosine-protein phosphatase R	Ptprr	1	S	LSLRQDKEKNQEIHLSPIARQQAQSEAKTTH	1.57178	0.0176673
E9QLQ9;B2RUG9	2058;2092		Apc	0.999399	S	LDLKDLQRPDSEHAFSPDSENFDWKAIQEGA	1.56813	0.0446157
E9PUM4	1843		Tln2	1	T	MVDAIAEAMSKLDEGTPPEPKGTFVDYQTTV	1.56726	0.0154311
B9EHJ3;P39447	1534;1614	Tight junction protein ZO-1	Tjp1	0.95508	S	YQMNNISTMPKAVPVSPSAVEEDEDEDGHTV	1.56353	0.0214277
Q6P9K8	650	Caskin-1	Caskin1	0.999926	S	IESPPPSEPAAAECQSPKMTTFQDSELSGEL	1.53856	0.00574499
Q99PT1	34	Rho GDP-dissociation inhibitor 1	Arhgdia	1	S	EEDEHSVNYKPPAQKSIQEIQELDKDDESLR	1.53125	0.00432181
F2Z471;Q60932	104;117	Voltage-dependent anion-selective channel protein 1	Vdac1	0.999629	S	DQLARGLKLTFDSSFSPNTGKKNAKIKTGYK	1.52994	0.00297976
H3BIV5;D3YVF0	258;251	A-kinase anchor protein 5	Akap5	1	S	VQTQRASLLESSAAGSPRSVTSAAPPSPATT	1.51597	0.0215106
E9Q3E2;Q8CC35	833;833	Synaptopodin	Synpo	1	S	TSSRTPSRTVSPRAASPAKPSSLDLVPNLPR	1.49237	0.018187
F6SMY7;E9PUJ6;Q7TPH6;F6T4V9	3893;4003;3965;717	E3 ubiquitin-protein ligase MYCBP2	Mycbp2	1	S	DAEPTPEQEEKALLSSPEGEEKATSDADLKE	1.47106	0.0354141
O35633	97	Vesicular inhibitory amino acid transporter	Slc32a1	0.820996	S	DIHYQRGGAPLPPSGSKDQAVGAGGEFGGHD	1.46315	0.00133712
A0A087WS83;Q61290;E9QK20	2073;2073;1765	Voltage-dependent R-type calcium channel subunit alpha-1E	Cacna1e	1	S	SRCNSEERGTQADWESPERRQSRSPSEGRSQ	1.46143	0.0288515
Q6I6G8	858	E3 ubiquitin-protein ligase HECW2	Hecw2	0.998699	S	RPTAPPAPQVLQRSNSIQQMEQLNRRYQSIR	1.4547	0.0399938
E9PU87;Q6P4S6;F6U6U5;F6S7W6	779;721;684;729	Serine/threonine-protein kinase SIK3	Sik3	0.999553	S	ALLTHQLQRLRIQPSSPPPNHPSNHLFRQPS	1.45278	0.0223669
A8Y5C3;Q5SWV3;P70271	60;119;119	PDZ and LIM domain protein 4	Pdlim4	0.98478	S	DPESQDCSPATSRRSSVSGISLEDNRSGLGS	1.45197	0.0424469
Q7TQG1;A0A087WP13;A0A087WRB7;E9PX43	864;592;740;760	Pleckstrin homology domain-containing family A member 6	Plekha6	0.999842	S	PKTGYETSKKDPSQTSPLGTPRDINLVPTRQ	1.44564	0.0325092
G3UX67;G3UWV7;G3UYL8;G3UX15;G3UYI4;G3UYL3;Q8BG32	7;7;7;6;14;14;14	26S proteasome non-ATPase regulatory subunit 11	Psmd11	0.999997	S	_________EFQRAQSLLSTDREASIDILHS	1.44356	0.0199952
E9PXF0	805		Pcdh17	0.5	S	ATSPMYFDYQTRLPLSSPRSEVMYLKPASNN	1.43525	0.0221161
E9PXF0	806		Pcdh17	0.5	S	TSPMYFDYQTRLPLSSPRSEVMYLKPASNNL	1.43525	0.0221161
B9EHJ3;A0A0U1RPW2	912;912		Tjp1	1	S	PYSPQAQPQAIHRIDSPGLKPASQQVYRKEP	1.42643	0.00130428
Q9DCU2	9	Plasmolipin	Pllp	0.809771	S	_______MAEFPSKVSTRTSSPAQGVGASVS	1.42277	0.0176091
A2ARP8;Q9QYR6	1872;1634	Microtubule-associated protein 1A;MAP1A heavy chain;MAP1 light chain LC2	Map1a	0.958689	S	KYWKEQDVVQGWRETSPTRGEPVPAWEGKSP	1.41793	0.0353057
O88737;V9GX98	3512;741	Protein bassoon	Bsn	1	S	SMAHGRARPPMRSQASEEESPVSPLGRPRPA	1.41774	0.00334188
A0A087WS83;Q61290;E9QK20	1049;1049;741	Voltage-dependent R-type calcium channel subunit alpha-1E	Cacna1e	0.764689	S	QALLGDVQLDVGRGISQSEPDLSCMTANMDK	1.4056	0.0273764
Q61037;Q7TT21	1412;1347	Tuberin	Tsc2	1	S	DILGDLGDKIDIGRLSPEAKVRSQSGILDGE	1.37095	0.0481544
Q3V113;Q80V76	264;301		Pygo2	1	T	NQPSFPPSSSGRGGGTPDANSLAPPGKAGGG	1.35225	0.0168943
A0A140T8I9;E9Q3L2	207;268		Pi4ka	0.999999	S	TLKRKTSSVSSISQVSPERGIPPPSSPGGSA	1.34065	0.0246124
E9PUK6;A2A8V9;Q52KI8;E9QKA4;A2A8V8;F6UK16	714;709;714;714;700;160	Serine/arginine repetitive matrix protein 1	Srrm1	0.999786	S	KRHSPSPRPRAPQTSSPPPVRRGASASPQGR	1.31666	0.0427027
Q8C2Q3;E9QL13	206;206	RNA-binding protein 14	Rbm14	1	T	FGNSTGGFDGQARQPTPPFFGRDRSPLRRSP	1.29411	0.0167783
U5LGS1;U5LK70;U5LHT8;Q80VC9;U5LHU4	345;350;361;334;350	Calmodulin-regulated spectrin-associated protein 3	Camsap3	1	S	PDFVQAKDLPDGHAVSPRNTETVPSQNNSGS	1.27959	0.00811549
P32037	482	Solute carrier family 2, facilitated glucose transporter member 3	Slc2a3	1	S	GQAHSGKGPAGVELNSMQPVKETPGNA____	1.22976	0.0316558
A2ARP8;Q9QYR6	2472;2234	Microtubule-associated protein 1A;MAP1A heavy chain;MAP1 light chain LC2	Map1a	0.840824	S	SNLPRPASPALSEGSSSEATTPVISSVAERF	1.22413	0.0350408
F6QYF8;Q11011	872;916	Puromycin-sensitive aminopeptidase	Npepps	0.999631	S	RDADSIHQYLLQRKTSPPSV___________	1.20662	0.010673
Q6GYP7	1001	Ral GTPase-activating protein subunit alpha-1	Ralgapa1	0.999811	T	ESASPVHSALGSRSQTPSPSTLSRAHIEQKD	1.20089	0.000592551
Z4YN57;Q7TMJ8	55;55	Phosphoinositide-3-kinase-interacting protein 1	Pik3ip1	1	S	PAPGLRCLNWLAAQGSRESLTEPSPGNHNYC	0.812633	0.0136968
Q6DID3	617	Protein SCAF8	Scaf8	1	S	VKASEPVKEPVQTAQSPAPVEKESVVTTQAE	0.78413	0.015188
E9Q0A7;Q4KMM3	481;488	Oxidation resistance protein 1	Oxr1	0.999794	S	PAVLKDQQGQELKRDSETEVEELRKLWKTHS	0.781794	0.0162969
Q8BR92	315	Paralemmin-2	Palm2	1	S	TIKAELVLIDEDDEKSLREKTVTDVSTIDGN	0.75925	0.0202313
Q3TXS7	315	26S proteasome non-ATPase regulatory subunit 1	Psmd1	1	S	EEKTASAVAGKTPDASPEPKDQTLKMIKILS	0.754807	0.0307839
P20357;Q80X35;Q80ZL4;Q3TLQ0	1783;421;422;453	Microtubule-associated protein 2;Microtubule-associated protein	Map2	0.99979	S	HAKARVDHGAEIITQSPSRSSVASPRRLSNV	0.754357	0.0357857
P14873	1621	Microtubule-associated protein 1B;MAP1B heavy chain;MAP1 light chain LC1	Map1b	1	S	KEECPRPMSISPPDFSPKTAKSRTPVQDHRS	0.685007	0.00835206
A0A0J9YUM2;A0A0J9YVH8;J3QQ18;F6SEU4;A0A0A6YVS6;A0A140T8K9	117;117;117;117;102;58	Ras/Rap GTPase-activating protein SynGAP	Syngap1	1	S	LGRSRRKSVPGGKQYSMEAAPAAPFRPSQGF	0.681832	0.00691331
O70166	50	Stathmin-3	Stmn3	1	S	YQYGDMEVKQLDKRASGQSFEVILKSPSDLS	0.674951	0.0202524
D3YUP9;F7AYY9;F7DAP1;F7BXL9;F6PZ09;F6SK63;F6TDF4;F7BZ55;F6XIT3	857;159;214;130;232;151;157;193;216		Adam22	0.884893	S	KNTEGPYFRTLSPAKSPSSSTGSIASSRKYP;PQTGSLDHRTLSPAKSPSSSTGSIASSRKYP	0.673206	0.00930705
E9Q9F5;E9Q1G8;O55131	426;426;425	Septin-7	43715	0.999269	T	WEAQQRILEQQNSSRTLEKNKKKGKIF____	0.627237	0.0092372
P07901	263	Heat shock protein HSP 90-alpha	Hsp90aa1	1	S	EEKESDDKPEIEDVGSDEEEEEKKDGDKKKK	0.626209	0.0415207
Q99N57;B1AUP0;P04627	621;179;580	RAF proto-oncogene serine/threonine-protein kinase;Serine/threonine-protein kinase A-Raf	Raf1;Araf	0.999997	S	IELLQHSLPKINRSASEPSLHRAAHTEDINA	0.623352	0.0480066
Q61301;E0CXB9	640;653	Catenin alpha-2	Ctnna2	0.999989	S	KAVLMIRTPEELEDDSDFEQEDYDVRSRTSV	0.611823	0.0387425
B2RY58;O70507;O88703	719;704;641	Potassium/sodium hyperpolarization-activated cyclic nucleotide-gated channel 4;Potassium/sodium hyperpolarization-activated cyclic nucleotide-gated channel 2	Hcn4;Hcn2	1	S	ETVAIDRLDRIGKKNSILLHKVQHDLSSGVF;ETVALDRLDRIGKKNSILLHKVQHDLNSGVF	0.580877	0.0440982
A0A0A6YXX3;A0A0A6YXL6;E9Q3Y4;Q9ESE1	979;979;979;979	Lipopolysaccharide-responsive and beige-like anchor protein	Lrba	0.999998	S	GVDVSVGSQHEDRKDSPISPHFTRNSDENSS	0.574135	0.0471496
P46096	128	Synaptotagmin-1	Syt1	0.999998	T	MKDQALKDDDAETGLTDGEEKEEPKEEEKLG	0.56845	0.0469297
O89032	419	SH3 and PX domain-containing protein 2A	Sh3pxd2a	0.913142	S	GSPAVARIAPQRAQISSPNLRTRPPPRRESS	0.568165	0.0112712
A0A0A6YWK2;A2AJ92;F6TKU5;Q99NF2;A2AJ91	292;267;269;292;123	NMDA receptor synaptonuclear signaling and neuronal migration factor	Nsmf	0.999838	S	KAQTFAERRERSFSRSWSDPTPMKADTSHDS	0.554007	0.000628864
P19246	583	Neurofilament heavy polypeptide	Nefh	1	S	EPKSPAEAKSPAEPKSPATVKSPGEAKSPSE	0.544608	0.0213754
A2AU91;P70399	1359;1347	Tumor suppressor p53-binding protein 1	Trp53bp1;Tp53bp1	1	S	ADFALPSSRGGPGKLSPRKGISQTGAPVCEE	0.523064	0.00425762
A0A0G2JFP9;Q3UPN1;P29533	172;166;166	Vascular cell adhesion protein 1	Vcam1	0.974776	S	DLFKGDQLMNRQEFSSEEMTKSLETKSLEVT	0.520203	0.046165
Q99M08	19	Uncharacterized protein C4orf3 homolog		1	S	SQAASGTDGVRERRGSFEAGRRNQDEAPQSG	0.516062	0.0244397
Q8C8R3;S4R2R5	3379;458	Ankyrin-2	Ank2	0.997161	S	IETETESRERAEGFESESEDGATKPKLFASR	0.464178	0.0290762
Q8K310;A0A087WSU2	188;188	Matrin-3	Matr3	1	S	VPRDDWEEKRHFRRDSFDDRGPSLNPVLDYD	0.460695	0.0225344
A0A0A0MQC7;A2A5Y6;P10637;B1AQW5	468;484;468;114	Microtubule-associated protein;Microtubule-associated protein tau	Mapt	0.922057	T	AQKGTSNATRIPAKTTPSPKTPPGSGEPPKS	0.458617	0.0438472
Q8BNW9	67	Kelch repeat and BTB domain-containing protein 11	Kbtbd11	1	S	GDDSPPQSRASAAEGSEASPPSLRSDLRVVE	0.418522	0.0048224
Q9Z2D6	421	Methyl-CpG-binding protein 2	Mecp2	1	S	LSSSICKEEKMPRGGSLESDGCPKEPAKTQP	0.392358	0.00483612
Q9Z0P4	157	Paralemmin-1	Palm	0.999995	S	PLGTPKENRTSTPVRSPGGSTMMKAAMYSVE	0.370396	0.0273408
Q7TS64;Q99MK8	628;670	Beta-adrenergic receptor kinase 1	Adrbk1	1	S	QQLVQRVPKMKNKPRSPVVELSKVPLIQRGS	0.353428	0.0432503
F6VMS8	24		Sgip1	0.968999	S	TRKAFGIRKKEKDTDSTGSPDRDGMKKSNGA	0.347579	0.0207424
A2AQ41;Q80TY0;A0A0A6YWT1;A2AQ43;A2AQ44;A2AQ42;A2AQ45	296;296;39;296;296;296;296	Formin-binding protein 1	Fnbp1	0.999949	S	DIEFEDYTQPMKRTVSDNSLSSSKEGKPELR	0.346156	0.0353829
Q3UMU9	635	Hepatoma-derived growth factor-related protein 2	Hdgfrp2	1	S	SEDGPRGGSSEELHDSPRDNSDPAKPGNERQ	0.333076	0.00152566
B2RUJ5	289	Amyloid beta A4 precursor protein-binding family A member 1	Apba1	0.987985	S	IDQIVAEVKQSMSSQSLDKAAEDMPEAEQDL	0.327742	0.0159091
P35347;E9QNK5;Q3UQP0;Q60748	400;395;415;396	Corticotropin-releasing factor receptor 1;Corticotropin-releasing factor receptor 2	Crhr1;Crhr2	0.898942	S	HSIRARVARAMSIPTSPTRVSFHSIKQSTAV	0.306672	0.00160843
P54227;D3Z5N2;D3Z1Z8	63;63;63	Stathmin	Stmn1	1	S	EEIQKKLEAAEERRKSHEAEVLKQLAEKREH	0.303522	0.0449002
Q62261	2318	Spectrin beta chain, non-erythrocytic 1	Sptbn1	0.999786	S	SAISSDKHDTSASTQSTPASSRAQTLPTSVV	0.104708	0.000347969
A0A0R4J2B2;Q6WVG3	189;189	BTB/POZ domain-containing protein KCTD12	Kctd12	0.96743	S	AGAPSPTLELASRSPSGGAAGPLLTPSQSLD	0.0840103	0.00855338
Q9QYB8	532	Beta-adducin	Add2	0.999854	S	SQLLASVIAEKSRSPSTESQLMSKGDADTKD	0.0726813	0.0033927
