# Supplementary material for: A Brain Signaling Framework for Stress-Induced Depression and Ketamine Treatment Elucidated by Phosphoproteomics
Source: Front Cell Neurosci. 2020 Apr 7;14:48. doi: 10.3389/fncel.2020.00048 (PMC7156020; doi:10.3389/fncel.2020.00048)
Supplement: Supplementary file 2 [file Data_Sheet_2.xls]

## Sheet:  Common phosphoproteins
mPFC (common phosphoproteins)
Protein	Protein names	Gene names
Q8C8R3	Ankyrin-2	Ank2
E9QLQ9	Adenomatous polyposis coli protein	Apc
E9Q1R5	Voltage-dependent P/Q-type calcium channel subunit alpha-1A	Cacna1a
A0A140T8S5	Chromosome alignment-maintaining phosphoprotein 1	Champ1
Q0PHV7	Dapper homolog 3	Dact3
B1AXV1		Epb4.1l4b
E9QKK4	Glucocorticoid-induced transcript 1 protein	Glcci1
P35802	Neuronal membrane glycoprotein M6-a	Gpm6a
Q3UMU9	Hepatoma-derived growth factor-related protein 2	Hdgfrp2
E9PUA3	IQ motif and SEC7 domain-containing protein 1	Iqsec1
D3Z589	LIM and calponin homology domains-containing protein 1	Limch1
P21619	Lamin-B2	Lmnb2
P14873	Microtubule-associated protein 1B;MAP1B heavy chain;MAP1 light chain LC1	Map1b
P20357	Microtubule-associated protein 2	Map2
P26645	Myristoylated alanine-rich C-kinase substrate	Marcks
P19246	Neurofilament heavy polypeptide	Nefh
Q9QYX7	Protein piccolo	Pclo
P70392	Ras-specific guanine nucleotide-releasing factor 2	Rasgrf2
A2AVE4	Inactive rhomboid protein 1	Rhbdf1
Q99NE5	Regulating synaptic membrane exocytosis protein 1	Rims1
Q8VD37	SH3-containing GRB2-like protein 3-interacting protein 1	Sgip1
Q61548	Clathrin coat assembly protein AP180	Snap91
A8Y5D6	Serine racemase	Srr
E9PUK6	Serine/arginine repetitive matrix protein 1	Srrm1
Q8BTI8	Serine/arginine repetitive matrix protein 2	Srrm2
E9Q7S0	Synaptojanin-1	Synj1
A2A690	Protein TANC2	Tanc2
Q6PCN3	Tau-tubulin kinase 1	Ttbk1
A0A0J9YUK0	Ubiquitin-protein ligase E3A	Ube3a
E9Q2H1	E3 ubiquitin-protein ligase UBR5	Ubr5
H3BIW0	Zinc finger CCCH domain-containing protein 18	Zc3h18
NAc (common phosphoproteins)
Protein	Protein names	Gene names
E9PUL5	Proline-rich transmembrane protein 2	Prrt2
Q80X80	C2 domain-containing protein 2-like	C2cd2l
Q811P8	Rho GTPase-activating protein 32	Arhgap32
Q99PT1	Rho GDP-dissociation inhibitor 1	Arhgdia
O88737	Protein bassoon	Bsn
K4DI76	Calcium-dependent secretion activator 1	Cadps
P35347	Corticotropin-releasing factor receptor 1;Corticotropin-releasing factor receptor 2	Crhr1;Crhr2
Q8CJ40	Rootletin	Crocc
E9Q3W1	Casein kinase I isoform alpha	Csnk1a1
E9QK04	Neogenin	Neo1
P63318	Protein kinase C gamma type	Prkcg
D9HP81	Regulating synaptic membrane exocytosis protein 2	Rims2
A0A0R4J087	Sodium-dependent neutral amino acid transporter SLC6A17	Slc6a17
