# Supplementary material for: A Brain Signaling Framework for Stress-Induced Depression and Ketamine Treatment Elucidated by Phosphoproteomics
Source: Front Cell Neurosci. 2020 Apr 7;14:48. doi: 10.3389/fncel.2020.00048 (PMC7156020; doi:10.3389/fncel.2020.00048)
Supplement: Supplementary file 3 [file Data_Sheet_3.xls]

## Sheet:  phosphosites
mPFC (phosphosites selectively induced by ketamine, but not by CUMS)
Proteins	Positions within proteins	Protein names	Gene names	Localization prob	Amino acid	Sequence window	ratio (ketamine-induced)	P (ketamine-induced)
D3Z4N1	56		Rtkn	0.999406	S	DPSLTAGAMDKAREGSDTELQRKLDHEIRMR	2.32351	0.0322814
Q6I6G8	1048	E3 ubiquitin-protein ligase HECW2	Hecw2	0.999999	S	SALVHRQHLTRQRSHSAGEVGEDSRHAGPPV	2.06635	0.00786626
B2RW11	315		Ankrd34a	1	T	WAEKVTGGGPLSRRNTAPEAQESGLPSGLRQ	2.0279	0.0366569
Q3USB7	570	Inactive phospholipase C-like protein 1	Plcl1	1	S	EVTDEDEEAEMSRRMSGDYNGEQKHIWLCRE	1.93695	0.0113467
P14873	544	Microtubule-associated protein 1B;MAP1B heavy chain;MAP1 light chain LC1	Map1b	0.99977	S	PVKQVKLKQRADSRESLKPATKPVASKSVRK	1.91542	0.00819683
A0A0R4J107;Q8R146	186;187	Acylamino-acid-releasing enzyme	Apeh	0.999999	S	KAESFFQTKALDVSASDEEMARPKKPDQAIK	1.90601	0.0101641
Q80YA9;A2AI78	430;430	Connector enhancer of kinase suppressor of ras 2	Cnksr2	0.96594	S	YEYEKGRSSSQGRRESTPTYGKLRPISMPVE	1.90305	0.00406407
B7ZCU4;B7ZCU3;B7ZCU0;J3QNK8;Q8CBW3;B7ZCU2;B7ZCU5	231;231;231;231;231;231;231	Abl interactor 1	Abi1	0.999986	S	SPARLGSQHSPGRTASLNQRPRTHSGSSGGS	1.89529	0.0231818
Q2M3X8	67	Phosphatase and actin regulator 1	Phactr1	0.999994	S	EDDIDRRPIRRVRSKSDTPYLAEARISFNLG	1.87701	0.0281105
D3Z5P1;F8WI64;D3YUP0;Q0P5W1	619;1309;1339;1337	Vacuolar protein sorting-associated protein 8 homolog	Vps8	0.996242	S	SENKKGRITSSQVKMSPSYHQSKGDPPARKA	1.87246	0.0079288
P28667	85	MARCKS-related protein	Marcksl1	1	T	PSQEAEAKGEVAPKETPKKKKKFSFKKPFKL	1.81455	0.0479686
Q8R574	227	Phosphoribosyl pyrophosphate synthase-associated protein 2	Prpsap2	1	S	GEAQDAESDLVDGRHSPPMVRSVAAIHPSLE	1.73929	0.000957621
E9QL65;Q8CI04	533;525	Conserved oligomeric Golgi complex subunit 3	Cog3	0.985476	S	VRLEEGEASGLRKSGSTDSLNPRPQTTISPA	1.69387	0.0271772
P14873	608	Microtubule-associated protein 1B;MAP1B heavy chain;MAP1 light chain LC1	Map1b	0.997839	S	PVKTESKPSVTEKEVSSKEEQSPVKAEVAEK	1.67676	0.0245221
Q8C8R3;S4R2R5	3343;422	Ankyrin-2	Ank2	0.999984	S	QGQETLSRAPDGRSKSESDASSLDAKTKCPV	1.65734	0.0307469
Q8C078;Q3TV45	99;99	Calcium/calmodulin-dependent protein kinase kinase 2	Camkk2	0.999934	S	ASDPESRSPLSGRKMSLQEPSQGGPASSSNS	1.65282	0.0169822
Q3UNH4	190	G protein-regulated inducer of neurite outgrowth 1	Gprin1	1	S	SSKVDIVSPGGDNAGSLRKVETISSGKMDPK	1.6423	0.0172902
F7A063;D3Z664;D6RHK6;D3Z4A7;D3Z7G2;D6RJL1;B7ZMU0;Q8C5X2;Q8CCA0	11;11;71;11;11;71;71;85;71	DCN1-like protein;DCN1-like protein 4	Dcun1d4	1	S	_____MPPRKKRRPASGDDLSAKKSRHDSMY	1.63928	0.0373902
P58871	429	182 kDa tankyrase-1-binding protein	Tnks1bp1	1	S	GHTESRPSSLAQRRFSEGVLQPPSQDQEKLG	1.59567	0.0444745
P19246	565	Neurofilament heavy polypeptide	Nefh	1	S	EAKSPGEAKSPAEPKSPAEPKSPAEAKSPAE	1.57766	0.0112608
Q7TQD2	15	Tubulin polymerization-promoting protein	Tppp	1	T	_MADSKAKPAKAANKTPPKSPGDPARAAKRL	1.56094	0.0121572
Q3UHJ0	668	AP2-associated protein kinase 1	Aak1	0.999832	S	LLQAAAAEASLNKSKSATTTPSGSPRTSQQN	1.55832	0.0225214
Q924A2	662	Protein capicua homolog	Cic	0.997119	S	ASPVIQRTAVRSRHLSASTPKAGVLTPPDLG	1.55669	0.0205953
A2ANU3	137	Synapse differentiation-inducing gene protein 1	Syndig1	1	S	TKDSLEYPDGKFIDLSGDDIKIHTLSYDVEE	1.55426	0.0417369
E9PUC5;F6Z9E6;Q2PFD7	368;997;1029	PH and SEC7 domain-containing protein 3	Psd3	1	T	KVKRNVSERKDHRPETPGIKQKVT_______	1.54621	0.007811
P35802	256	Neuronal membrane glycoprotein M6-a	Gpm6a	1	S	YVKDACRMQKYEDIKSKEEQELHDIHSTRSK	1.54175	0.0362221
Q0PHV7	10	Dapper homolog 3	Dact3	0.999978	S	______MIRAFSFPVSPERGRLRGWLEGSLA	1.50371	0.0236348
M0QW59;Q3UVC0	400;400	Kinase suppressor of Ras 2	Ksr2	1	S	TEANFSANTLSVPRWSPQIPRRDLGNSIKHR	1.49499	0.00353352
A2RSQ0	822	DENN domain-containing protein 5B	Dennd5b	0.999945	S	LQFQDREEKQEHLTDSPVALGPERRKSDSGV	1.49138	0.0370476
P70663;A0A0G2JFH7	155;155	SPARC-like protein 1	Sparcl1	1	S	YVDPNQRANITKGKESQEQPVSDSHQQPNES	1.48797	0.0413067
E9Q7S0;F7BQW7;D3Z656;Q8CHC4	1147;1162;1187;1147	Synaptojanin-1	Synj1	1	S	PAPARKEFGGVGAPPSPGVARREIEAPKSPG	1.48142	0.0203897
Q9QYX7	3598	Protein piccolo	Pclo	1	S	PQKVLHPDMAKVPPASPKTAKMMQRSMSDPK	1.48103	0.036038
Q8C8T7	460	Protein ELFN1	Elfn1	1	S	RQEEKHKKAVAAAAGSLKKTIIELKYGPEIE	1.47867	0.0474805
Q9R1L5	791	Microtubule-associated serine/threonine-protein kinase 1	Mast1	0.999997	S	KRFSASEASFLEGEASPPLGARRRFSALLEP	1.4751	0.0369508
Q7TQD2	19	Tubulin polymerization-promoting protein	Tppp	1	S	SKAKPAKAANKTPPKSPGDPARAAKRLSLES	1.46934	0.00818142
F6T9T6;Q8C3Q5	222;405	Protein shisa-7	Shisa7	1	S	EELGLAPAPNPRRVMSQEHLLGDGSRASRYE	1.46195	0.0223935
Q569Z6;Q8BZN7;F6YSQ2	379;379;22	Thyroid hormone receptor-associated protein 3	Thrap3	1	S	QTNADKEKLKEKGGFSDADVKMKSDPFAPKT	1.46072	0.0172062
Q3UMU9	635	Hepatoma-derived growth factor-related protein 2	Hdgfrp2	1	S	SEDGPRGGSSEELHDSPRDNSDPAKPGNERQ	1.45966	0.0419398
A0A0A6YW06;J3QNM3;E9QKQ9;E9QLZ9;Q03173	336;340;340;355;355	Protein enabled homolog	Enah	0.999522	S	YATVPRPLNKNSRPSSPVNTPSSQPPAAKSC	1.45455	0.0397842
Q03717	484	Potassium voltage-gated channel subfamily B member 1	Kcnb1	1	S	GEGVAKKDKVQDNHLSPNKWKWTKRALSETS	1.43795	0.00440636
Q8BTI8	2073	Serine/arginine repetitive matrix protein 2	Srrm2	0.995227	S	PVALSSSRMSCFSRPSMSPTPLDRCRSPGML	1.43719	0.0494295
H3BKQ7;H3BJD0;H3BL28;Q7TN74;H3BJD6	841;863;841;841;841		Ppp1r9a	1	S	GTQVNNNNNIFERRPSPGEVSKGDTMENVEV	1.43694	0.0018073
A2AC24;Q91V09	70;70	WD repeat-containing protein 13	Wdr13	0.995568	S	LRLRGQLLGQRYGPLSEPGSARAYSNSIVRS	1.43275	0.046012
Q99P72	953	Reticulon-4	Rtn4	1	S	VKPKVLTKEAEEKLPSDTEKEDRSLTAVLSA	1.43196	0.0493026
Q6PGJ3;P11627;A2AFG7;A2AFG8;F6UIL7	1161;1162;1156;1161;51	Neural cell adhesion molecule L1	L1cam	1	T	KRSKGGKYSVKDKEDTQVDSEARPMKDETFG	1.42866	0.00813461
E9Q1R5;P97445	2153;2200	Voltage-dependent P/Q-type calcium channel subunit alpha-1A	Cacna1a	0.969194	S	PDTGRARAREQRWSRSPSEGREHTTHRQGSS	1.41338	0.000555215
Q8BPN8;B0V2P5;F6RYL8	2394;2395;1597	DmX-like protein 2	Dmxl2	0.999696	S	VFGGGVKLVVKPRRQSESIAAPPVASEDMDK	1.39978	0.0387138
Q91XW9	736		Pcdhgc5	0.999692	S	EDGDRGGGHCCRGQDSPSREFYKQSSPNLQV	1.39372	0.012741
Q99K28	239	ADP-ribosylation factor GTPase-activating protein 2	Arfgap2	0.997014	S	LGAKKGLGAQKVSNQSFTEIERQAQVAEKLR	1.35498	0.0487153
G3UX48;Q7TSC1	834;889	Protein PRRC2A	Prrc2a	1	S	DEAAKMQAPPPKKEPSKEEPPQLSGPEAGRK	1.3455	0.0485353
A0A0R3P9D0;Q7TPB0	641;641	Lipid phosphate phosphatase-related protein type 3	Lppr3	1	S	RGFRSSCKQPGMGPGSPVSDVDQEEPRFGAV	1.32003	0.0160446
A2AAE1	2737	Uncharacterized protein KIAA1109	Kiaa1109	0.982251	S	ILEKSSETFGPAGVRSPTEPTCRVVFENEQD	1.31441	0.0493812
E9PWP6;Q99NE5;F6VBR4;F6Y0S3;F6VBV0;F6VBT9;F6TZK4	346;346;346;346;346;346;346	Regulating synaptic membrane exocytosis protein 1	Rims1	1	S	ERKERRETRRLEKGRSQDYPDRLEKREDGRV	1.30787	0.00996004
A0A0N4SW73;Q8R361	307;307	Rab11 family-interacting protein 5	Rab11fip5	1	S	DSIQSPKLLTHKRTYSDEASQLRAAPPRALL	1.29913	0.0368145
D3Z4U0;A0A0H2UH20;E9PUD0;Q9R020	153;47;116;153	Zinc finger Ran-binding domain-containing protein 2	Zranb2	1	S	AVGPASILKEVEDKESEGEEEDEDEDLSKYK	1.29504	0.0350141
Q8CDV2;Q9D5W0;E9Q7V6;A0A0N4SWG4;Q64338	441;432;460;529;469	Calcium/calmodulin-dependent 3',5'-cyclic nucleotide phosphodiesterase 1C	Pde1c	0.996327	S	IDESSQTGGTGQRRSSLNSINSSDAKRSGVK	1.27509	0.0188738
Q8N7N5	100	DDB1- and CUL4-associated factor 8	Dcaf8	1	S	TGHYSINDESRGHGHSDEEDEEQPRHRGQRK	1.25911	0.012411
Q6ZPJ3	406	E2/E3 hybrid ubiquitin-protein ligase UBE2O	Ube2o	1	S	RIMSCTPDTQCPRDHSMEDPDKKGEARAGSE	1.25664	0.043247
B8JJ91;B8JJ90;F6RJ39;Q9JIX8	121;134;771;825	Apoptotic chromatin condensation inducer in the nucleus	Acin1	0.999998	S	EKKESSMPKSFKRKISVVSATKGVQAGNSDT	1.25475	0.0167258
Q6ZPJ3	836	E2/E3 hybrid ubiquitin-protein ligase UBE2O	Ube2o	0.970046	S	LKNMTVEQLLTGSPTSPTVEPEKPTREKKFL	1.25466	0.0147418
E9QLQ9;B2RUG9;Q61315	2640;2674;2674	Adenomatous polyposis coli protein	Apc	0.990299	S	VRIEDCPINNPRSGRSPTGNTPPVIDSVSEK	1.24725	0.0299071
A0A0R4J0B8;J3QQ44	278;243		Sh3gl3	0.999953	T	SSTDANGVGPSSSSKTPGTDTPSDQPCCRGL	1.23977	0.0442008
P16054	350	Protein kinase C epsilon type	Prkce	0.999939	S	GNSPSEDDRSKSAPTSPCDQELKELENNIRK	1.23247	0.0315855
Q9DBS5	565	Kinesin light chain 4	Klc4	0.93677	S	QRSGSLGKIRDVLRRSSELLVRKLQGTEPRP	1.2228	0.0280623
Q7TQD2	158	Tubulin polymerization-promoting protein	Tppp	0.99893	S	IEGRAPVISGVTKAVSSPTVSRLTDTSKFTG	1.21447	0.0287839
Q8VDN2	47	Sodium/potassium-transporting ATPase subunit alpha-1	Atp1a1	1	S	MDELKKEVSMDDHKLSLDELHRKYGTDLSRG	1.20903	0.00719659
Q8BXR1	769	Probable cationic amino acid transporter	Slc7a14	1	S	KQNSEALIANDELDCSPE_____________	1.20143	0.0325849
H3BIW0;G3X8T2;Q0P678;H3BJN4	507;507;483;22	Zinc finger CCCH domain-containing protein 18	Zc3h18	1	S	RDKDREKDKEKPKPRSPQPPSRQAEPPKKES	0.815499	0.00146268
F6W8Y8;Q99JB8	44;319	Protein kinase C and casein kinase II substrate protein 3	Pacsin3	1	S	LDTQRAISRKEKGGRSPDEVTLTSIVPTRDG	0.81114	0.0317763
Q5SNZ0;F6R1B7;Z4YLN8	1387;368;87	Girdin	Ccdc88a	1	S	KLEEKIMDQYKFYDPSPPRRRGNWITLKMRK	0.808047	0.0166465
P16054	337	Protein kinase C epsilon type	Prkce	0.998284	S	KLAAGAESPQPASGNSPSEDDRSKSAPTSPC	0.803146	0.0345952
A0A0A0MQC7;A2A5Y6;P10637;B1AQW5	470;486;470;116	Microtubule-associated protein;Microtubule-associated protein tau	Mapt	0.999749	S	KGTSNATRIPAKTTPSPKTPPGSGEPPKSGE	0.802856	0.0420633
Q8VD37	324	SH3-containing GRB2-like protein 3-interacting protein 1	Sgip1	0.99997	T	EEKWVHFSDASPEHVTPELTPREQVVTPPAA	0.800395	0.0485148
Q8VD37	319	SH3-containing GRB2-like protein 3-interacting protein 1	Sgip1	1	S	VAVNTEEKWVHFSDASPEHVTPELTPREQVV	0.79848	0.00923879
Q61136	292	Serine/threonine-protein kinase PRP4 homolog	Prpf4b	1	S	KSPIVNERSRDRSKKSKSPVDLRDKSKDRRS	0.797281	0.0448358
Q61136	294	Serine/threonine-protein kinase PRP4 homolog	Prpf4b	1	S	PIVNERSRDRSKKSKSPVDLRDKSKDRRSRS	0.797281	0.0448358
A2BE92;A2BE93;Q9EQU5	30;30;30	Protein SET	Set	1	S	KPRPAAAPKLEDKSASPGLPKGEKEQQEAIE	0.793945	0.0114897
P26645	138	Myristoylated alanine-rich C-kinase substrate	Marcks	0.999947	S	ASSTSSPKAEDGAAPSPSSETPKKKKKRFSF	0.793258	0.0384673
P19246	637	Neurofilament heavy polypeptide	Nefh	0.999987	S	EAKSPAEAKSPAEAKSPATVKSPGEAKSPSE	0.781421	0.0457738
P35436	929	Glutamate receptor ionotropic, NMDA 2A	Grin2a	1	S	RMDSPKRAADFIQRGSLIVDMVSDKGNLIYS	0.780365	0.0312104
E9PUK6;A2A8V9;Q52KI8;A2A8V8	892;887;915;878	Serine/arginine repetitive matrix protein 1	Srrm1	1	S	QEEPAAAPEPRKETESEAEDDNLDDLERHLR	0.777372	0.0415446
A0A087WSE3;E9QQ25;Q62407	241;493;493	Striated muscle-specific serine/threonine-protein kinase	Speg	0.959862	S	KAASLDERTRQRSATSDLELRFAQELGRIRR	0.773233	0.0016983
B1AZF9;B1AZF3;Q80YE4	662;719;710	Serine/threonine-protein kinase LMTK1	Aatk	0.99649	S	GYVSSFTDSYRDDCSSLEQTPRASPEVGHLL	0.762202	0.047641
A6MDD2;Q60673	309;307	Receptor-type tyrosine-protein phosphatase-like N	Ptprn	1	S	RAPRLPENGGNRAEDSSEGHEEEVLGGRGEK	0.757609	0.0126814
G3X8U8;O88622;E9Q954	135;135;52	Poly(ADP-ribose) glycohydrolase	Parg	0.985538	S	KVEKLENVPQLNLDKSPTEKSSQYLNQQQTA	0.754437	0.00370085
Q80TA6	564	Myotubularin-related protein 12	Mtmr12	1	S	RGQQKGSRFKHQRQLSLPLTQSKSSPKRGFF	0.747321	0.0173085
F8VQN6;Q8R4H2	638;637	Rho guanine nucleotide exchange factor 12	Arhgef12	0.972562	S	QKSRHPKHLSTPSSVSPEPQDPAKLRQSGVA	0.745195	0.0340641
G3UWG2;Q60610;E9Q2Y4;E9Q1R7;J3QMH1;J3QQ55	1407;1407;595;438;62;123	T-lymphoma invasion and metastasis-inducing protein 1	Tiam1	0.99892	S	SILRDKHRRQLLKTESLPSAQQYVPFGGKRL	0.737155	0.015664
E9PZ19	1207		Igsf9b	0.981707	S	HQVVLQPSRLSPLTQSPLSSRTGSPELAARA	0.730238	0.00902744
Q8C015	107	Serine/threonine-protein kinase PAK 7	Pak7	1	T	ISVTRSNSLRKESPPTPDQGAASRIQGHSEE	0.728718	0.00471604
Q80YA9;A2AI78	685;685	Connector enhancer of kinase suppressor of ras 2	Cnksr2	1	S	GYAERERIKQEQDYWSESDKEEADTPSTPKQ	0.724476	0.0192923
Q80YA9;A2AI78	687;687	Connector enhancer of kinase suppressor of ras 2	Cnksr2	1	S	AERERIKQEQDYWSESDKEEADTPSTPKQDS	0.724476	0.0192923
Q8VDD5	1943	Myosin-9	Myh9	1	S	FVVTRRIVRKGTGDCSDEEVDGKADGADAKA	0.715166	0.045615
Q6PDI6	99	Protein FAM63B	Fam63b	0.999822	S	AASEVPSRGQHKVTASPELAEAAAGRGSGPV	0.714522	0.0320198
Q8K212	517	Phosphofurin acidic cluster sorting protein 1	Pacs1	1	S	TPRQKRSTPLKERQLSKPLSERTNSSDSERS	0.704818	0.0465933
Q6PNC0	2372	DmX-like protein 1	Dmxl1	1	S	GAHVPSKGQANSKALSVEGEKQNRHISPSKV	0.699116	0.0174243
A2A690	404	Protein TANC2	Tanc2	0.999973	S	HGTRMRQIASDSPHASPKHVDANRELPLTQA	0.692828	0.0350102
B2RUJ2;B7ZNX6;Q80TH2	849;849;849	Protein LAP2	Erbb2ip	0.937973	S	EPQKASSSADVGISKSTEDLSPQRSGPTGAV	0.667397	0.0352813
E9Q3I8;E9Q3I9;E9Q3I4;E9Q3I5;E9Q0N0;Q9Z0R4	623;623;586;623;623;623	Intersectin-1	Itsn1	1	S	ELREIHSKQQLQKQRSLEAARLKQKEQERKS	0.662917	0.0259247
F6TYF8;P70392;F7B9R2;D3Z6K8	205;805;204;804	Ras-specific guanine nucleotide-releasing factor 2	Rasgrf2	0.940977	S	PADKAGDSADMSPCRSPTTPRHLRYRQPGGQ	0.629547	0.00912093
O89032	419	SH3 and PX domain-containing protein 2A	Sh3pxd2a	0.913142	S	GSPAVARIAPQRAQISSPNLRTRPPPRRESS	0.610416	0.00989275
Q9DD18	205	D-tyrosyl-tRNA(Tyr) deacylase 1	Dtd1	0.948992	S	KEDRSASSGAEGDVSSEREP___________	0.608277	0.0272092
D3Z589;D3YU22;Q3UH68;D3YV55;F6X3N8	72;231;231;75;84	LIM and calponin homology domains-containing protein 1	Limch1	0.985018	S	PSPDVVLRGSSDGRGSDSESDLPHRKLPDVK	0.528722	0.0279114
Q3U1F9	340	Phosphoprotein associated with glycosphingolipid-enriched microdomains 1	Pag1	1	S	HKPGPCMKGPESACHSMKGLPQRSSSSCNDL	0.523679	0.037192
E9Q3I8;E9Q3I9;E9Q3I4;E9Q3I5;E9Q0N0;Q9Z0R4;Q6NZJ5;D3Z6P4	334;334;297;334;334;334;334;273	Intersectin-1	Itsn1	0.524572	S	VISSSSVDQRLPEEPSSEDEQQPEKKLPVTF	0.52215	3.89878e-05
E9QKK4;Q8K3I9	140;139	Glucocorticoid-induced transcript 1 protein	Glcci1	1	S	ESRRRSSSPERRSPGSPVCRVDRPKSQHIRT	0.505741	0.000916727
Q61548;E9Q9A3;E9QQ05;E9QLK9;Q3TWS4	313;311;313;313;311	Clathrin coat assembly protein AP180	Snap91	0.998805	S	APSPLSKSSPATTVTSPNSTPAKTIDTSPPV	0.502211	0.0358288
Q5SFM8	120	RNA-binding protein 27	Rbm27	0.999999	S	EPAEEERDTRKKKYPSPQKSRSESSERRTRE	0.493833	0.0108702
Q9WU22;E9Q0S8	358;358	Tyrosine-protein phosphatase non-receptor type 4	Ptpn4	0.994385	S	QYGKEKANKDRVFARSPSKPLARKLMDWEVV	0.428731	0.00698534
A2AVE4;F2Z3W3;Q6PIX5;A2AVE5	8;8;8;8	Inactive rhomboid protein 1	Rhbdf1	0.971724	S	________MSEARRDSTSSLQRKKPPWLKLD	0.423493	0.0443229
Q8VBY2	100	Calcium/calmodulin-dependent protein kinase kinase 1	Camkk1	0.995143	S	GAQVGPYSTGPASHISPRSWRRPTIESHRVA	0.411699	0.000731736
Q5SSM3;F6T1Y2	598;473	Rho GTPase-activating protein 44	Arhgap44	0.999927	S	QPTPERPSVSKSKELSPGSGQKGSPGSIQGT	0.301869	0.036309
E9QLQ9;B2RUG9;Q61315	2737;2771;2774	Adenomatous polyposis coli protein	Apc	0.999861	S	AERTPFSSSSSSKHSSPSGTVAARVTPFNYN	0.233465	0.0312947
Q3U0V1	481	Far upstream element-binding protein 2	Khsrp	1	S	PPNGDPNFKLFVIRGSPQQIDHAKQLIEEKI	0.194273	0.0419329
Q9ESN6;Q3UHH4;E9QKC6	424;441;450	Tripartite motif-containing protein 2	Trim2	1	S	DQHIRGSPFKLKVIRSADVSPTTEGVKRRVK	0.167063	1.34179e-06
NAc (phosphosites selectively induced by ketamine, but not by CUMS)
Proteins	Positions within proteins	Protein names	Gene names	Localization prob	Amino acid	Sequence window	ratio (ketamine-induced)	P (ketamine-induced)
G3X9H8;E9PXB7;Q8CFI0	363;484;512	E3 ubiquitin-protein ligase NEDD4-like	Nedd4l	0.855369	S	RAVKDTLSNPQSPQPSPYNSPKPQHKVTQSF	4.82094	0.000515883
Q9CPQ3	15	Mitochondrial import receptor subunit TOM22 homolog	Tomm22	1	S	_MAAAVAAAGAGEPLSPEELLPKAEAEKAEE	4.45652	0.00706099
Q69ZW3	1038	EH domain-binding protein 1	Ehbp1	1	S	FSQYVENRPEMKRQRSIQEDTKRGTEEKAEI	3.71284	0.0193798
F7BJK1;Q8CFX3	823;962		Pcdh1	0.974357	S	YRSNSPLPSIQLQPQSPSASKKHQVVQDLPP	3.40783	0.0379204
Q7TQD2	31	Tubulin polymerization-promoting protein	Tppp	0.999977	S	PPKSPGDPARAAKRLSLESEGANEGATAAPE	3.35568	0.00668045
A2ARP8;Q9QYR6	765;527	Microtubule-associated protein 1A;MAP1A heavy chain;MAP1 light chain LC2	Map1a	1	S	APPPAASGHRELALSSPEDLTQDFEELKREE	2.83059	0.0128175
Q6NS52	418	Diacylglycerol kinase beta	Dgkb	0.991699	S	QPNKATDKNKMQRANSVTMDGQGLQITPVPG	2.81683	0.00571864
Q9D7X1	20	BTB/POZ domain-containing protein KCTD4	Kctd4	1	S	IIRREKEREYEGRHNSVEDAEQGKNCKSTLM	2.71257	0.00683927
Q9DCC5;P23198;D3Z313	95;95;95	Chromobox protein homolog 3	Cbx3	0.999999	S	QKAGKEKDGTKRKSLSDSESDDSKSKKKRDA	2.60761	0.0204808
Q99NE5;F6VBR4;F6Y0S3;F6VBV0;F6VBT9;F6TZK4;A0A087WSA4	790;751;751;751;751;751;56	Regulating synaptic membrane exocytosis protein 1	Rims1	1	S	VPEQQRTTHHRSRSVSPHRGDDQGRPRSRLP	2.48408	0.00686571
Q60829	46	Protein phosphatase 1 regulatory subunit 1B	Ppp1r1b	0.999581	S	RRPTPAMLFRVSEHSSPEEEASPHQRTSGEG	2.35544	0.0407301
Q3UHC9;Q60603	870;897	Potassium voltage-gated channel subfamily H member 1	Kcnh1	0.810935	T	SGITKSDLRLDNVGETRSPQDRSPILAEVKH	2.29459	0.0433845
Q3UMB5	788	Smith-Magenis syndrome chromosomal region candidate gene 8 protein homolog	Smcr8	1	S	MDFQKWKLIGLQRVASPANVGTLHTLSRYSR	1.86463	0.0448488
E9QLQ9;B2RUG9	2058;2092		Apc	0.999399	S	LDLKDLQRPDSEHAFSPDSENFDWKAIQEGA	1.81312	0.0329504
Q6P9K8	1259	Caskin-1	Caskin1	1	S	SPTPASKKVPLPGPGSPEVKRAHGTPPPVSP	1.79808	0.0299163
E9Q9C3;Q9QZQ1;E9PYX7	391;391;391	Afadin	Mllt4	1	S	GSALPPEKLPYLVELSPGRRNHFAYYSYHTY	1.72005	0.020358
D3Z0Y4;D3YYR9;E9Q0W6;E9Q4K0;Q8BL65;F6VVW4;F7A5C5	132;151;383;383;364;110;100	Actin-binding LIM protein 2	Ablim2	0.742046	S	GEGDQDDRSYKQCRTSSPSSAGSVSLGHYTP;TEGDQDDRSYKQCRTSSPSSAGSVSLGHYTP	1.64609	0.0408513
Q6P9K8	650	Caskin-1	Caskin1	0.999926	S	IESPPPSEPAAAECQSPKMTTFQDSELSGEL	1.58383	0.0161892
Q80X80	662	C2 domain-containing protein 2-like	C2cd2l	0.961961	S	IFRRRPRQKEAGLSQSHDDLSNTTATPSVRK	1.57649	0.0180086
Q9D8S9	81	BolA-like protein 1	Bola1	1	S	THFRVAVVSSRFEGMSPLQRHRLVHEALSEE	1.55103	0.00756157
P22933	390	Gamma-aminobutyric acid receptor subunit delta	Gabrd	0.999992	S	AISRRQGRVPGNLMGSYRSVEVEAKKEGGSR	1.53791	0.0402842
E9PUM4	1843		Tln2	1	T	MVDAIAEAMSKLDEGTPPEPKGTFVDYQTTV	1.50236	0.0354064
Q5DQR4	590	Syntaxin-binding protein 5-like	Stxbp5l	0.999638	S	PFPDLSSQLPPSRSLSGSTNTVSSEGVTKDS	1.50179	0.0331207
A0A087WSH6;A0A087WRN5	113;236		Gm13889	0.999836	S	LSLQREPLGSCKLRNSLDSSDSDSAL_____	1.49423	0.0165489
A0A0R3P9D0;Q7TPB0;E9QAX3	320;320;320	Lipid phosphate phosphatase-related protein type 3	Lppr3	0.998133	S	TQRGHESMYQQNKSVSTDELGPPGRLEGVPR	1.49047	0.0462341
Q03391	1049	Glutamate receptor ionotropic, NMDA 2D	Grin2d	0.999629	S	AAVGPPLCRLAFEDESPPAPSRWPRSDPESQ	1.48621	0.0204853
H3BIV5;D3YVF0	227;220	A-kinase anchor protein 5	Akap5	1	T	IELELENKSSAIQMGTPELEKETKVITEKPS	1.46974	0.0133303
F8WHM3;P16283;D3Z5A2	296;296;99	Anion exchange protein 3	Slc4a3	0.998305	S	RHLVKKPSRIQGGRGSPSGLAPILRRKKKKK	1.46045	0.0472893
Q9DCU2	9	Plasmolipin	Pllp	0.809771	S	_______MAEFPSKVSTRTSSPAQGVGASVS	1.45016	0.015622
Q6PCN3	441	Tau-tubulin kinase 1	Ttbk1	0.996971	S	RGVGVPSSPVRAPPDSPTTPVRSLCYRRVNS	1.44441	0.00159944
Q2M3X8;B1B1B8	237;214	Phosphatase and actin regulator 1;Phosphatase and actin regulator	Phactr1	1	S	DPGAPVKLPCLPVKLSPPLPPKKVLICMPVG	1.42644	0.0422354
E9Q6Q2;E0CZE3;E9QMI9;E9QJQ9;E0CYT1;E9QMI8;E9QM73;Q3UH66;A0A0R4J1Z1;F6SRP4	1660;1770;1671;1770;1758;1770;1770;1770;911;265	Serine/threonine-protein kinase WNK2	Wnk2	0.999929	S	GDERPRRRSQVQKQSSLPGTGGVASDFVKKA	1.42356	0.0251232
Q62417	794	Sorbin and SH3 domain-containing protein 1	Sorbs1	1	S	HCSNVSNDSREGSGGSVHGDFPKHRLNKCKG	1.41807	0.0234813
Q8BPN8;B0V2P5;B0V2P6;F6RYL8	1288;1288;1114;490	DmX-like protein 2	Dmxl2	1	S	AQWKHSVKFGNVDADSPVEETIQDHSALKSS	1.41275	0.00606806
Q8JZR6	259	Electroneutral sodium bicarbonate exchanger 1	Slc4a8	0.999696	S	KQSDPHSMDRDGQTVSPQSATNLEVKNGVNC	1.39934	0.0128568
P14873	561	Microtubule-associated protein 1B;MAP1B heavy chain;MAP1 light chain LC1	Map1b	1	S	KPATKPVASKSVRKESKEETPEVTKTSQVEK	1.38509	0.014278
O35607	863	Bone morphogenetic protein receptor type-2	Bmpr2	1	S	QNQFIGEDTRLNINSSPDEHEPLLRREQQAG	1.37147	0.0493033
Q6P6P9;A0A0A6YXK1;P97438	354;362;366	Potassium channel subfamily K member 2	Kcnk2	1	S	IYDKFQRATSVKRKLSAELAGNHNQELTPCR	1.36539	0.0208009
E9PXF0	805		Pcdh17	0.5	S	ATSPMYFDYQTRLPLSSPRSEVMYLKPASNN	1.36275	0.0332291
E9PXF0	806		Pcdh17	0.5	S	TSPMYFDYQTRLPLSSPRSEVMYLKPASNNL	1.36275	0.0332291
E9Q8I9;A0A0J9YVH0;A0A0J9YTT8	2495;485;128	Protein furry homolog	Fry	1	S	EGESMDNFNWGVRRRSLDSLDKCDMQILEER	1.36206	0.0276082
B9EHJ3;A0A0U1RPW2	912;912		Tjp1	1	S	PYSPQAQPQAIHRIDSPGLKPASQQVYRKEP	1.35322	0.0233513
Q8C2Q3;E9QL13	206;206	RNA-binding protein 14	Rbm14	1	T	FGNSTGGFDGQARQPTPPFFGRDRSPLRRSP	1.31595	0.0111035
O88737;V9GX98	3516;745	Protein bassoon	Bsn	1	S	GRARPPMRSQASEEESPVSPLGRPRPAGGAL	1.31097	0.038935
E9QK04;P97798	1209;1209	Neogenin	Neo1	1	S	LWIHHERLELKPIDKSPDPNPVMTDTPIPRN	1.30719	0.0335297
A0A140T8I9;E9Q3L2	207;268		Pi4ka	0.999999	S	TLKRKTSSVSSISQVSPERGIPPPSSPGGSA	1.30296	0.00756332
A0A087WPM2;B8QI36;B8QI34;Q8BSS9;A0A0R4J238	140;140;163;163;163	Liprin-alpha-2	Ppfia4;Ppfia2	0.999995	S	HERSLRMTVVKRQAQSPSGVSSEVEVLKALK	1.2862	0.044447
Q8BGT6	496	MICAL-like protein 1	Micall1	0.97992	S	SPKTKKRPAPRAPSASPLAIHASRLSHSEPP	1.28086	0.0115916
Q80X80	660	C2 domain-containing protein 2-like	C2cd2l	0.976039	S	KLIFRRRPRQKEAGLSQSHDDLSNTTATPSV	1.27973	0.0124923
Q8BNW9	70	Kelch repeat and BTB domain-containing protein 11	Kbtbd11	1	S	SPPQSRASAAEGSEASPPSLRSDLRVVETQW	1.25778	0.0103826
H9KV04;Q8R3C0	154;154	Mini-chromosome maintenance complex-binding protein	Mcmbp	0.985748	S	SWVKEAYVNANQARVSPSTSYTPSRHKRSYE	1.24909	0.00292712
Q6GYP7	859	Ral GTPase-activating protein subunit alpha-1	Ralgapa1	0.998089	S	ERLRSGNASTMTRRGSSPGSLEIPKDLPDIL	1.24105	0.039592
O88737;V9GX98	3512;741	Protein bassoon	Bsn	1	S	SMAHGRARPPMRSQASEEESPVSPLGRPRPA	1.23518	0.0354256
Q3V113;Q80V76	264;301		Pygo2	1	T	NQPSFPPSSSGRGGGTPDANSLAPPGKAGGG	1.21433	0.0253822
D3Z4U0;A0A0H2UH20;E9PUD0;Q9R020	188;82;151;188	Zinc finger Ran-binding domain-containing protein 2	Zranb2	0.999739	S	EDEDDADLSKYNLDASEEEDSNKKKSNRRSR	1.20244	0.0171744
A2BE92;A2BE93;Q9EQU5	30;30;30	Protein SET	Set	1	S	KPRPAAAPKLEDKSASPGLPKGEKEQQEAIE	0.832618	0.0335637
F7AYW2;F8WHT3;Q7TPM1	549;621;621	Protein PRRC2B	Prrc2b	0.99216	S	SSSSSSIEEEVRESGSPAQEFSKYQKSLPPR	0.829582	0.0227303
P20357;Q80X35;Q80ZL4;Q3TLQ0	1783;421;422;453	Microtubule-associated protein 2;Microtubule-associated protein	Map2	0.99979	S	HAKARVDHGAEIITQSPSRSSVASPRRLSNV	0.820102	0.0419598
A3KFN7;A0A0R4J1R8;P63058	12;12;12	Thyroid hormone receptor alpha	Thra	1	S	____MEQKPSKVECGSDPEENSARSPDGKRK	0.790982	0.0450832
Q8BR92	315	Paralemmin-2	Palm2	1	S	TIKAELVLIDEDDEKSLREKTVTDVSTIDGN	0.78487	0.0345298
E9PW51;Q3TQ29;Q3UR91;Q80U58;F7A034	181;181;181;181;43	Pumilio homolog 2	Pum2	1	S	ADCKDFNRTPGSRQASPTEVVERLGPSTNPP	0.776251	0.0483659
E9Q3M9	162		2010300C02Rik	1	S	AEETGMSSEDDGLPRSPPEMSLLHDVGPGTT	0.767094	0.0490809
Q8C8R3;S4R2R5	3362;441	Ankyrin-2	Ank2	1	S	ASSLDAKTKCPVKARSYIETETESRERAEGF	0.761881	0.0130556
P60879	115	Synaptosomal-associated protein 25	Snap25	1	S	AYKKAWGNNQDGVVASQPARVVDEREQMAIS	0.755877	0.0315999
Q6ZPE2	1047	Myotubularin-related protein 5	Sbf1	1	S	HTPGRPPRVTKDKGPSFRTLSRNLMKNAKKT	0.74441	0.012916
Q9QYB8;A0A0N4SWF0	60;60	Beta-adducin	Add2	0.998585	S	FNLMEQKKRVTMILQSPSFREELEGLIQEQM	0.742711	0.00503767
A2AU91;A2AU89;P70399	1096;1096;1090	Tumor suppressor p53-binding protein 1	Trp53bp1;Tp53bp1	0.951545	S	PVGPVMDDAAPEDSASPVSQQRASQEQRASQ	0.720962	0.015513
Q5SSM3;F6T1Y2	598;473	Rho GTPase-activating protein 44	Arhgap44	0.999927	S	QPTPERPSVSKSKELSPGSGQKGSPGSIQGT	0.703187	0.0268759
P48678;D3YUF7	22;22	Prelamin-A/C;Lamin-A/C	Lmna	0.824806	S	RRATRSGAQASSTPLSPTRITRLQEKEDLQE	0.68015	0.00889617
A0A0G2JFQ2;B7ZBW1;B7ZBV3;B7ZBV7;B7ZBV6;B7ZBV4;Q9Z351;B7ZBV8;B7ZBV9;F6UC55;B7ZBW2	645;655;529;645;676;681;681;669;673;598;642	Potassium voltage-gated channel subfamily KQT member 2	Kcnq2	0.999782	S	AYFGAKEPEPAPPYHSPEDSRDHADKHGCII	0.673097	0.0451107
Q68FH0;A2AS45;A2AS44	326;326;326	Plakophilin-4	Pkp4	0.999995	S	VGSPLTLTDAQTRVASPSQGQVGSSSPKRSG	0.645026	0.0377387
O54784	316	Death-associated protein kinase 3	Dapk3	0.999743	S	SLKSHSSMPRNTSYASFERFSRVLEDVAAAE	0.6289	0.0338559
Q80U49	1101	Centrosomal protein of 170 kDa protein B	Cep170b	0.999734	S	SATAQKVQQALTRSNSLSTPRPTRASRLRRA	0.622367	0.0443268
A2RSJ4	988	UHRF1-binding protein 1-like	Uhrf1bp1l	0.999998	S	KISEDESSGLSHKSGSGEMTSEGSHTKDVAS	0.620557	0.0332764
A0A0A6YWD2;A0A0A6YVY9;A0A0A6YXV2;A0A0A6YY76;B5TVM2	384;403;452;492;511	Immunoglobulin-like domain-containing receptor 2	Ildr2	0.999971	S	RSREPPGDGERGWTYSPAPARRRPPEDAPLP	0.606538	0.0326638
Q3UYC0	113	Protein phosphatase 1H	Ppm1h	0.989397	T	CEVLTVKKKAGTITSTPNRNSKRRSSLPNGE	0.599976	0.024713
Q60771	198	Claudin-11	Cldn11	0.937897	S	QSFGENRFYYSSGSSSPTHAKSAHV______	0.576379	0.0213076
E9QKH8;O35927	272;273	Catenin delta-2	Ctnnd2	0.967757	S	APPRGGSPLTTTQGGSPTKLQRGGSAPEGAA	0.510509	0.0352594
B2RY58;O70507;O88703	719;704;641	Potassium/sodium hyperpolarization-activated cyclic nucleotide-gated channel 4;Potassium/sodium hyperpolarization-activated cyclic nucleotide-gated channel 2	Hcn4;Hcn2	1	S	ETVAIDRLDRIGKKNSILLHKVQHDLSSGVF;ETVALDRLDRIGKKNSILLHKVQHDLNSGVF	0.498784	0.0461895
Q3U4W8;P56399	756;779	Ubiquitin carboxyl-terminal hydrolase;Ubiquitin carboxyl-terminal hydrolase 5	Usp5	1	S	DDLDAEAAMDISEGRSAAESISESVPVGPKV	0.477267	0.0423614
Q6ZQK5	384	Arf-GAP with coiled-coil, ANK repeat and PH domain-containing protein 2	Acap2	0.935719	S	DESEKLDKKSSPSTGSLDSGNESKEKLLKGE	0.446413	0.000357685
Q7TS64;Q99MK8	628;670	Beta-adrenergic receptor kinase 1	Adrbk1	1	S	QQLVQRVPKMKNKPRSPVVELSKVPLIQRGS	0.411542	0.0323567
P19246	715	Neurofilament heavy polypeptide	Nefh	1	S	EVKSPAEAKSPAEVKSPGEAKSPAAVKSPAE	0.381513	0.0305757
Q8BNW9	67	Kelch repeat and BTB domain-containing protein 11	Kbtbd11	1	S	GDDSPPQSRASAAEGSEASPPSLRSDLRVVE	0.379323	0.0223343
Q9Z0P4	157	Paralemmin-1	Palm	0.999995	S	PLGTPKENRTSTPVRSPGGSTMMKAAMYSVE	0.377413	0.0355797
Q3UMU9	635	Hepatoma-derived growth factor-related protein 2	Hdgfrp2	1	S	SEDGPRGGSSEELHDSPRDNSDPAKPGNERQ	0.356516	0.0272858
P06837	142	Neuromodulin	Gap43	0.999793	S	GSAETESAAKATTDNSPSSKAEDGPAKEEPK	0.267263	0.0243709
Q9QYB8	532	Beta-adducin	Add2	0.999854	S	SQLLASVIAEKSRSPSTESQLMSKGDADTKD	0.068298	0.000974851
A0A0R4J2B2;Q6WVG3	189;189	BTB/POZ domain-containing protein KCTD12	Kctd12	0.96743	S	AGAPSPTLELASRSPSGGAAGPLLTPSQSLD	0.0661968	0.000152381
