# Supplementary material for: A Brain Signaling Framework for Stress-Induced Depression and Ketamine Treatment Elucidated by Phosphoproteomics
Source: Front Cell Neurosci. 2020 Apr 7;14:48. doi: 10.3389/fncel.2020.00048 (PMC7156020; doi:10.3389/fncel.2020.00048)
Supplement: Supplementary file 4 [file Data_Sheet_4.xls]

## Sheet:  phosphoproteins
mPFC (phosphoproteins selectively induced by ketamine, but not by CUMS)
Protein	Protein names	Gene names
Q3UHJ0	AP2-associated protein kinase 1	Aak1
B1AZF9	Serine/threonine-protein kinase LMTK1	Aatk
B7ZCU4	Abl interactor 1	Abi1
F6RJ39	Apoptotic chromatin condensation inducer in the nucleus	Acin1
B2RW11		Ankrd34a
A0A0R4J107	Acylamino-acid-releasing enzyme	Apeh
Q99K28	ADP-ribosylation factor GTPase-activating protein 2	Arfgap2
Q5SSM3	Rho GTPase-activating protein 44	Arhgap44
Q8R4H2	Rho guanine nucleotide exchange factor 12	Arhgef12
Q8VDN2	Sodium/potassium-transporting ATPase subunit alpha-1	Atp1a1
Q8VBY2	Calcium/calmodulin-dependent protein kinase kinase 1	Camkk1
Q8C078	Calcium/calmodulin-dependent protein kinase kinase 2	Camkk2
Q5SNZ0	Girdin	Ccdc88a
Q924A2	Protein capicua homolog	Cic
Q80YA9	Connector enhancer of kinase suppressor of ras 2	Cnksr2
E9QL65	Conserved oligomeric Golgi complex subunit 3	Cog3
Q8N7N5	DDB1- and CUL4-associated factor 8	Dcaf8
F7A063	DCN1-like protein;DCN1-like protein 4	Dcun1d4
A2RSQ0	DENN domain-containing protein 5B	Dennd5b
Q6PNC0	DmX-like protein 1	Dmxl1
Q8BPN8	DmX-like protein 2	Dmxl2
Q9DD18	D-tyrosyl-tRNA(Tyr) deacylase 1	Dtd1
Q8C8T7	Protein ELFN1	Elfn1
A0A0A6YW06	Protein enabled homolog	Enah
B2RUJ2	Protein LAP2	Erbb2ip
Q6PDI6	Protein FAM63B	Fam63b
Q3UNH4	G protein-regulated inducer of neurite outgrowth 1	Gprin1
P35436	Glutamate receptor ionotropic, NMDA 2A	Grin2a
Q6I6G8	E3 ubiquitin-protein ligase HECW2	Hecw2
E9PZ19		Igsf9b
E9Q3I8	Intersectin-1	Itsn1
Q03717	Potassium voltage-gated channel subfamily B member 1	Kcnb1
Q3U0V1	Far upstream element-binding protein 2	Khsrp
A2AAE1	Uncharacterized protein KIAA1109	Kiaa1109
Q9DBS5	Kinesin light chain 4	Klc4
M0QW59	Kinase suppressor of Ras 2	Ksr2
Q6PGJ3	Neural cell adhesion molecule L1	L1cam
A0A0R3P9D0	Lipid phosphate phosphatase-related protein type 3	Lppr3
A0A0A0MQC7	Microtubule-associated protein;Microtubule-associated protein tau	Mapt
P28667	MARCKS-related protein	Marcksl1
Q9R1L5	Microtubule-associated serine/threonine-protein kinase 1	Mast1
Q80TA6	Myotubularin-related protein 12	Mtmr12
Q8VDD5	Myosin-9	Myh9
Q8K212	Phosphofurin acidic cluster sorting protein 1	Pacs1
F6W8Y8	Protein kinase C and casein kinase II substrate protein 3	Pacsin3
Q3U1F9	Phosphoprotein associated with glycosphingolipid-enriched microdomains 1	Pag1
Q8C015	Serine/threonine-protein kinase PAK 7	Pak7
G3X8U8	Poly(ADP-ribose) glycohydrolase	Parg
Q91XW9		Pcdhgc5
Q8CDV2	Calcium/calmodulin-dependent 3',5'-cyclic nucleotide phosphodiesterase 1C	Pde1c
Q2M3X8	Phosphatase and actin regulator 1	Phactr1
Q3USB7	Inactive phospholipase C-like protein 1	Plcl1
H3BKQ7		Ppp1r9a
P16054	Protein kinase C epsilon type	Prkce
Q61136	Serine/threonine-protein kinase PRP4 homolog	Prpf4b
Q8R574	Phosphoribosyl pyrophosphate synthase-associated protein 2	Prpsap2
G3UX48	Protein PRRC2A	Prrc2a
E9PUC5	PH and SEC7 domain-containing protein 3	Psd3
Q9WU22	Tyrosine-protein phosphatase non-receptor type 4	Ptpn4
A6MDD2	Receptor-type tyrosine-protein phosphatase-like N	Ptprn
A0A0N4SW73	Rab11 family-interacting protein 5	Rab11fip5
Q5SFM8	RNA-binding protein 27	Rbm27
D3Z4N1		Rtkn
Q99P72	Reticulon-4	Rtn4
A2BE92	Protein SET	Set
A0A0R4J0B8		Sh3gl3
O89032	SH3 and PX domain-containing protein 2A	Sh3pxd2a
F6T9T6	Protein shisa-7	Shisa7
Q8BXR1	Probable cationic amino acid transporter	Slc7a14
P70663	SPARC-like protein 1	Sparcl1
A0A087WSE3	Striated muscle-specific serine/threonine-protein kinase	Speg
A2ANU3	Synapse differentiation-inducing gene protein 1	Syndig1
Q569Z6	Thyroid hormone receptor-associated protein 3	Thrap3
G3UWG2	T-lymphoma invasion and metastasis-inducing protein 1	Tiam1
P58871	182 kDa tankyrase-1-binding protein	Tnks1bp1
Q7TQD2	Tubulin polymerization-promoting protein	Tppp
Q9ESN6	Tripartite motif-containing protein 2	Trim2
Q6ZPJ3	E2/E3 hybrid ubiquitin-protein ligase UBE2O	Ube2o
D3Z5P1	Vacuolar protein sorting-associated protein 8 homolog	Vps8
A2AC24	WD repeat-containing protein 13	Wdr13
D3Z4U0	Zinc finger Ran-binding domain-containing protein 2	Zranb2
NAc (phosphoproteins selectively induced by ketamine, but not by CUMS)
Protein	Protein names	Gene names
E9Q3M9		2010300C02Rik
E9Q0W6	Actin-binding LIM protein 2	Ablim2
Q6ZQK5	Arf-GAP with coiled-coil, ANK repeat and PH domain-containing protein 2	Acap2
Q9QYB8	Beta-adducin	Add2
Q7TS64	Beta-adrenergic receptor kinase 1	Adrbk1
H3BIV5	A-kinase anchor protein 5	Akap5
Q8C8R3	Ankyrin-2	Ank2
E9QLQ9		Apc
Q5SSM3	Rho GTPase-activating protein 44	Arhgap44
O35607	Bone morphogenetic protein receptor type-2	Bmpr2
Q9D8S9	BolA-like protein 1	Bola1
Q6P9K8	Caskin-1	Caskin1
Q9DCC5	Chromobox protein homolog 3	Cbx3
Q80U49	Centrosomal protein of 170 kDa protein B	Cep170b
Q60771	Claudin-11	Cldn11
E9QKH8	Catenin delta-2	Ctnnd2
O54784	Death-associated protein kinase 3	Dapk3
Q6NS52	Diacylglycerol kinase beta	Dgkb
Q8BPN8	DmX-like protein 2	Dmxl2
Q69ZW3	EH domain-binding protein 1	Ehbp1
E9Q8I9	Protein furry homolog	Fry
P22933	Gamma-aminobutyric acid receptor subunit delta	Gabrd
P06837	Neuromodulin	Gap43
A0A087WSH6		Gm13889
Q03391	Glutamate receptor ionotropic, NMDA 2D	Grin2d
O88703	Potassium/sodium hyperpolarization-activated cyclic nucleotide-gated channel 4;Potassium/sodium hyperpolarization-activated cyclic nucleotide-gated channel 2	Hcn4;Hcn2
Q3UMU9	Hepatoma-derived growth factor-related protein 2	Hdgfrp2
A0A0A6YWD2	Immunoglobulin-like domain-containing receptor 2	Ildr2
Q8BNW9	Kelch repeat and BTB domain-containing protein 11	Kbtbd11
Q3UHC9	Potassium voltage-gated channel subfamily H member 1	Kcnh1
Q6P6P9	Potassium channel subfamily K member 2	Kcnk2
A0A0G2JFQ2	Potassium voltage-gated channel subfamily KQT member 2	Kcnq2
A0A0R4J2B2	BTB/POZ domain-containing protein KCTD12	Kctd12
Q9D7X1	BTB/POZ domain-containing protein KCTD4	Kctd4
P48678	Prelamin-A/C;Lamin-A/C	Lmna
A0A0R3P9D0	Lipid phosphate phosphatase-related protein type 3	Lppr3
A2ARP8	Microtubule-associated protein 1A;MAP1A heavy chain;MAP1 light chain LC2	Map1a
P14873	Microtubule-associated protein 1B;MAP1B heavy chain;MAP1 light chain LC1	Map1b
P20357	Microtubule-associated protein 2;Microtubule-associated protein	Map2
H9KV04	Mini-chromosome maintenance complex-binding protein	Mcmbp
Q8BGT6	MICAL-like protein 1	Micall1
E9Q9C3	Afadin	Mllt4
G3X9H8	E3 ubiquitin-protein ligase NEDD4-like	Nedd4l
P19246	Neurofilament heavy polypeptide	Nefh
Q9Z0P4	Paralemmin-1	Palm
Q8BR92	Paralemmin-2	Palm2
F7BJK1		Pcdh1
E9PXF0		Pcdh17
Q2M3X8	Phosphatase and actin regulator 1;Phosphatase and actin regulator	Phactr1
A0A140T8I9		Pi4ka
Q68FH0	Plakophilin-4	Pkp4
Q9DCU2	Plasmolipin	Pllp
B8QI34	Liprin-alpha-2	Ppfia4;Ppfia2
Q3UYC0	Protein phosphatase 1H	Ppm1h
Q60829	Protein phosphatase 1 regulatory subunit 1B	Ppp1r1b
F7AYW2	Protein PRRC2B	Prrc2b
E9PW51	Pumilio homolog 2	Pum2
Q3V113		Pygo2
Q6GYP7	Ral GTPase-activating protein subunit alpha-1	Ralgapa1
Q8C2Q3	RNA-binding protein 14	Rbm14
Q99NE5	Regulating synaptic membrane exocytosis protein 1	Rims1
Q6ZPE2	Myotubularin-related protein 5	Sbf1
A2BE92	Protein SET	Set
F8WHM3	Anion exchange protein 3	Slc4a3
Q8JZR6	Electroneutral sodium bicarbonate exchanger 1	Slc4a8
Q3UMB5	Smith-Magenis syndrome chromosomal region candidate gene 8 protein homolog	Smcr8
P60879	Synaptosomal-associated protein 25	Snap25
Q62417	Sorbin and SH3 domain-containing protein 1	Sorbs1
Q5DQR4	Syntaxin-binding protein 5-like	Stxbp5l
A3KFN7	Thyroid hormone receptor alpha	Thra
B9EHJ3		Tjp1
E9PUM4		Tln2
Q9CPQ3	Mitochondrial import receptor subunit TOM22 homolog	Tomm22
Q7TQD2	Tubulin polymerization-promoting protein	Tppp
A2AU91	Tumor suppressor p53-binding protein 1	Trp53bp1;Tp53bp1
Q6PCN3	Tau-tubulin kinase 1	Ttbk1
A2RSJ4	UHRF1-binding protein 1-like	Uhrf1bp1l
Q3U4W8	Ubiquitin carboxyl-terminal hydrolase;Ubiquitin carboxyl-terminal hydrolase 5	Usp5
E9Q6Q2	Serine/threonine-protein kinase WNK2	Wnk2
D3Z4U0	Zinc finger Ran-binding domain-containing protein 2	Zranb2
